# Supplementary material for: Identification of significant genes as prognostic markers and potential tumor suppressors in lung adenocarcinoma via bioinformatical analysis
Source: BMC Cancer. 2021 May 26;21:616. doi: 10.1186/s12885-021-08308-3 (PMC8157630; doi:10.1186/s12885-021-08308-3)
Supplement: Supplementary file 1 — Additional file 1: Table S1. General information of the differentially expressed genes in GSE27262 datasets. Table S1–1. Down-regulated genes in GSE27262 datasets. Table S1–2. Up-regulated genes in GSE27262 datasets. [file 12885_2021_8308_MOESM1_ESM.xlsx]

## Sheet: Table of Contents
	Table S1. General information of the differentially expressed genes in GSE27262 datasets.
	Table S1-1. Down-regulated genes in GSE27262 datasets.
	Table S1-2. Up-regulated genes in GSE27262 datasets.

## Sheet: Table S1-1.Down-regulated genes
Table S1-1. Down-regulated genes in GSE27262 datasets.
*Bold font represents the 17 genes identified from PPI network.
ID	Gene.symbol*	Gene.title	log2FC	adj.P.Val
217046_s_at	AGER	advanced glycosylation end-product specific receptor	-4.52238	2.19e-33
207302_at	SGCG	sarcoglycan gamma	-2.83043	4.81e-28
209793_at	GRIA1	glutamate ionotropic receptor AMPA type subunit 1	-3.09233	1.14e-27
227929_at	LIN7A	lin-7 homolog A, crumbs cell polarity complex component	-3.15864	2.64e-26
203435_s_at	MME	membrane metallo-endopeptidase	-2.91022	1.53e-25
215918_s_at	SPTBN1	spectrin beta, non-erythrocytic 1	-2.9007	4.42e-25
202524_s_at	SPOCK2	sparc/osteonectin, cwcv and kazal-like domains proteoglycan (testican) 2	-2.83819	4.9e-25
229641_at	CCBE1	collagen and calcium binding EGF domains 1	-3.52553	4.9e-25
1556579_s_at	IGSF10	immunoglobulin superfamily member 10	-3.74902	9.14e-25
237390_at	ADRA1A	adrenoceptor alpha 1A	-2.86307	1.7e-24
210081_at	AGER	advanced glycosylation end-product specific receptor	-5.56955	4.94e-24
209469_at	GPM6A	glycoprotein M6A	-4.3712	4.94e-24
205637_s_at	SH3GL3	SH3 domain containing GRB2 like 3, endophilin A3	-2.08675	4.94e-24
230469_at	RTKN2	rhotekin 2	-4.13742	5.55e-24
217177_s_at	PTPRB	protein tyrosine phosphatase, receptor type B	-2.64398	8.61e-24
228434_at	BTNL9	butyrophilin like 9	-3.4452	8.88e-24
235228_at	CCDC85A	coiled-coil domain containing 85A	-3.06175	1.69e-23
204396_s_at	GRK5	G protein-coupled receptor kinase 5	-2.81456	1.83e-23
228568_at	MYZAP	myocardial zonula adherens protein	-3.33273	1.83e-23
235108_at	KCNK3	potassium two pore domain channel subfamily K member 3	-2.9488	1.92e-23
230670_at	IGSF10	immunoglobulin superfamily member 10	-3.05634	4.52e-23
230250_at	PTPRB	protein tyrosine phosphatase, receptor type B	-3.18397	5.63e-23
242324_x_at	CCBE1	collagen and calcium binding EGF domains 1	-2.16044	7.29e-23
209470_s_at	GPM6A	glycoprotein M6A	-4.80945	8.37e-23
1557729_at	GRK5	G protein-coupled receptor kinase 5	-2.23739	1e-22
204271_s_at	EDNRB	endothelin receptor type B	-3.59922	3.08e-22
225078_at	EMP2	epithelial membrane protein 2	-2.26815	3.93e-22
238206_at	RXFP1	relaxin/insulin like family peptide receptor 1	-2.56817	4.83e-22
219059_s_at	LYVE1	lymphatic vessel endothelial hyaluronan receptor 1	-3.38182	5.16e-22
203434_s_at	MME	membrane metallo-endopeptidase	-3.84194	6.22e-22
204154_at	CDO1	cysteine dioxygenase type 1	-3.18702	6.48e-22
207547_s_at	FAM107A	family with sequence similarity 107 member A	-3.17491	1.32e-21
213715_s_at	KANK3	KN motif and ankyrin repeat domains 3	-2.70036	1.59e-21
206030_at	ASPA	aspartoacylase	-2.58456	2.73e-21
243805_at	CCBE1	collagen and calcium binding EGF domains 1	-2.20026	2.9e-21
206702_at	TEK	TEK receptor tyrosine kinase	-3.15519	2.9e-21
220994_s_at	STXBP6	syntaxin binding protein 6	-3.11034	3.16e-21
226028_at	ROBO4	roundabout guidance receptor 4	-2.9358	3.5e-21
213103_at	STARD13	StAR related lipid transfer domain containing 13	-2.1115	5.25e-21
230560_at	STXBP6	syntaxin binding protein 6	-4.78279	6.77e-21
226673_at	SH2D3C	SH2 domain containing 3C	-2.08409	6.92e-21
226694_at	PALM2-AKAP2///AKAP2	PALM2-AKAP2 readthrough///A-kinase anchoring protein 2	-2.28791	8.73e-21
205952_at	KCNK3	potassium two pore domain channel subfamily K member 3	-3.90914	9.26e-21
242009_at	SLC6A4	solute carrier family 6 member 4	-5.77086	1.09e-20
236154_at	QKI	QKI, KH domain containing RNA binding	-2.22901	1.15e-20
205471_s_at	DACH1	dachshund family transcription factor 1	-3.09453	1.41e-20
209074_s_at	FAM107A	family with sequence similarity 107 member A	-4.29151	1.55e-20
203980_at	FABP4	fatty acid binding protein 4	-4.3236	1.98e-20
229893_at	FRMD3	FERM domain containing 3	-2.26858	2.04e-20
235670_at	STX11	syntaxin 11	-3.02612	2.12e-20
209904_at	TNNC1	troponin C1, slow skeletal and cardiac type	-3.80613	2.27e-20
243813_at	LINC00968	long intergenic non-protein coding RNA 968	-3.19569	2.35e-20
230132_at	PCAT19	prostate cancer associated transcript 19 (non-protein coding)	-2.30547	3.5e-20
212097_at	CAV1	caveolin 1	-3.15688	3.69e-20
212636_at	QKI	QKI, KH domain containing RNA binding	-2.07516	4.34e-20
200878_at	EPAS1	endothelial PAS domain protein 1	-2.21078	4.48e-20
236088_at	NTNG1	netrin G1	-2.22703	7e-20
220027_s_at	RASIP1	Ras interacting protein 1	-2.38521	7.71e-20
228546_at	DPP6	dipeptidyl peptidase like 6	-2.76351	9.76e-20
226462_at	STXBP6	syntaxin binding protein 6	-2.98266	1.12e-19
204975_at	EMP2	epithelial membrane protein 2	-2.13535	1.53e-19
205978_at	KL	klotho	-2.79897	2.31e-19
203065_s_at	CAV1	caveolin 1	-3.5698	2.7e-19
204642_at	S1PR1	sphingosine-1-phosphate receptor 1	-2.46973	3.07e-19
218723_s_at	RGCC	regulator of cell cycle	-2.76194	4.37e-19
235306_at	GIMAP8	GTPase, IMAP family member 8	-2.76964	4.89e-19
227779_at	ECSCR	endothelial cell surface expressed chemotaxis and apoptosis regulator	-2.089	5.37e-19
205846_at	PTPRB	protein tyrosine phosphatase, receptor type B	-2.91682	5.89e-19
226950_at	ACVRL1	activin A receptor like type 1	-2.57344	6.15e-19
231804_at	RXFP1	relaxin/insulin like family peptide receptor 1	-2.47163	6.19e-19
227197_at	ARHGEF26	Rho guanine nucleotide exchange factor 26	-2.56828	6.3e-19
228915_at	DACH1	dachshund family transcription factor 1	-3.14902	8e-19
204677_at	CDH5	cadherin 5	-2.68435	8.51e-19
206701_x_at	EDNRB	endothelin receptor type B	-3.60462	9.85e-19
227923_at	SHANK3	SH3 and multiple ankyrin repeat domains 3	-2.08861	1.36e-18
206953_s_at	ADGRL2	adhesion G protein-coupled receptor L2	-2.62615	1.55e-18
225660_at	SEMA6A	semaphorin 6A	-2.95771	1.81e-18
226625_at	TGFBR3	transforming growth factor beta receptor 3	-2.68812	1.9e-18
225079_at	EMP2	epithelial membrane protein 2	-2.04549	2.39e-18
205935_at	FOXF1	forkhead box F1	-3.23005	2.65e-18
204273_at	EDNRB	endothelin receptor type B	-3.8301	2.68e-18
202760_s_at	PALM2-AKAP2///AKAP2	PALM2-AKAP2 readthrough///A-kinase anchoring protein 2	-2.25236	3.33e-18
206481_s_at	LDB2	LIM domain binding 2	-2.70512	3.6e-18
205866_at	FCN3	ficolin 3	-4.91388	3.74e-18
204796_at	EML1	echinoderm microtubule associated protein like 1	-2.22424	3.74e-18
225544_at	TBX3	T-box 3	-2.13149	3.83e-18
206167_s_at	ARHGAP6	Rho GTPase activating protein 6	-2.67851	4.18e-18
227463_at	ACE	angiotensin I converting enzyme	-2.21205	4.28e-18
213069_at	HEG1	heart development protein with EGF like domains 1	-2.0004	4.82e-18
227780_s_at	ECSCR	endothelial cell surface expressed chemotaxis and apoptosis regulator	-2.19504	4.93e-18
231991_at	CCM2L	CCM2 like scaffolding protein	-2.22133	5.44e-18
213316_at	KIAA1462	KIAA1462	-2.59463	5.62e-18
236029_at	FAT3	FAT atypical cadherin 3	-2.7988	6.39e-18
220327_at	VGLL3	vestigial like family member 3	-2.98644	7.91e-18
228766_at	CD36	CD36 molecule	-4.58383	9.37e-18
244455_at	KCNT2	potassium sodium-activated channel subfamily T member 2	-2.72379	9.84e-18
203865_s_at	ADARB1	adenosine deaminase, RNA specific B1	-2.34587	1.02e-17
204579_at	FGFR4	fibroblast growth factor receptor 4	-2.85182	1.07e-17
222717_at	SDPR	serum deprivation response	-3.46662	1.33e-17
209897_s_at	SLIT2	slit guidance ligand 2	-2.55522	1.71e-17
204931_at	TCF21	transcription factor 21	-3.46886	2.18e-17
219682_s_at	TBX3	T-box 3	-2.90232	2.61e-17
205472_s_at	DACH1	dachshund family transcription factor 1	-2.03451	2.66e-17
215028_at	SEMA6A	semaphorin 6A	-3.02025	2.98e-17
202759_s_at	PALM2-AKAP2///AKAP2	PALM2-AKAP2 readthrough///A-kinase anchoring protein 2	-2.56129	3.8e-17
202878_s_at	CD93	CD93 molecule	-2.22944	4.15e-17
220037_s_at	LYVE1	lymphatic vessel endothelial hyaluronan receptor 1	-3.69981	4.19e-17
213169_at	SEMA5A	semaphorin 5A	-2.28872	4.46e-17
230645_at	FRMD3	FERM domain containing 3	-2.27593	5.71e-17
235568_at	MCEMP1	mast cell expressed membrane protein 1	-3.52261	5.93e-17
209866_s_at	ADGRL3	adhesion G protein-coupled receptor L3	-2.23467	6.84e-17
230130_at	SLIT2	slit guidance ligand 2	-2.64988	7.15e-17
227874_at	EMCN	endomucin	-3.295	8.78e-17
201540_at	FHL1	four and a half LIM domains 1	-3.04276	9.06e-17
206488_s_at	CD36	CD36 molecule	-3.84137	9.54e-17
202877_s_at	CD93	CD93 molecule	-2.10747	1.05e-16
228268_at	FMO2	flavin containing monooxygenase 2	-2.96335	1.12e-16
223449_at	SEMA6A	semaphorin 6A	-2.33264	1.15e-16
207519_at	SLC6A4	solute carrier family 6 member 4	-4.28997	1.16e-16
204731_at	TGFBR3	transforming growth factor beta receptor 3	-2.66622	1.43e-16
213541_s_at	ERG	ERG, ETS transcription factor	-2.16224	1.51e-16
229308_at	ANKRD29	ankyrin repeat domain 29	-3.17507	1.57e-16
219993_at	SOX17	SRY-box 17	-2.53703	1.91e-16
206742_at	PIR-FIGF///FIGF	PIR-FIGF readthrough///c-fos induced growth factor	-3.64743	1.96e-16
204468_s_at	TIE1	tyrosine kinase with immunoglobulin like and EGF like domains 1	-2.2357	2.08e-16
230867_at	COL6A6	collagen type VI alpha 6 chain	-3.26599	3.82e-16
1558397_at	PECAM1	platelet and endothelial cell adhesion molecule 1	-2.37615	4.05e-16
231925_at	P2RY1	purinergic receptor P2Y1	-2.14034	4.15e-16
229529_at	TCF21	transcription factor 21	-2.71859	4.39e-16
1552715_a_at	RXFP1	relaxin/insulin like family peptide receptor 1	-2.622	4.45e-16
231947_at	MYCT1	myc target 1	-2.40828	4.6e-16
235489_at	RHOJ	ras homolog family member J	-2.54267	5.55e-16
220736_at	SLC19A3	solute carrier family 19 member 3	-2.42349	6.05e-16
1552509_a_at	CD300LG	CD300 molecule like family member g	-3.00408	6.16e-16
206069_s_at	ACADL	acyl-CoA dehydrogenase, long chain	-3.17318	6.51e-16
219213_at	JAM2	junctional adhesion molecule 2	-2.13778	6.57e-16
228339_at	ECSCR	endothelial cell surface expressed chemotaxis and apoptosis regulator	-2.16797	7.16e-16
228850_s_at	SLIT2	slit guidance ligand 2	-2.50088	7.64e-16
226322_at	TMTC1	transmembrane and tetratricopeptide repeat containing 1	-2.56287	8.19e-16
229127_at	JAM2	junctional adhesion molecule 2	-2.5292	8.95e-16
219866_at	CLIC5	chloride intracellular channel 5	-3.11973	1.02e-15
209894_at	LEPROT///LEPR	leptin receptor overlapping transcript///leptin receptor	-2.48235	1.07e-15
209614_at	ADH1B	alcohol dehydrogenase 1B (class I), beta polypeptide	-3.09851	1.23e-15
227006_at	PPP1R14A	protein phosphatase 1 regulatory inhibitor subunit 14A	-2.16259	1.3e-15
1552318_at	GIMAP1	GTPase, IMAP family member 1	-2.12404	1.32e-15
204894_s_at	AOC3	amine oxidase, copper containing 3	-2.60845	1.45e-15
209555_s_at	CD36	CD36 molecule	-3.73739	1.51e-15
226492_at	SEMA6D	semaphorin 6D	-2.57552	1.55e-15
219761_at	CLEC1A	C-type lectin domain family 1 member A	-2.1357	1.55e-15
210190_at	STX11	syntaxin 11	-2.54618	2.02e-15
205498_at	GHR	growth hormone receptor	-2.65109	2.26e-15
228698_at	SOX7	SRY-box 7	-3.50283	3.04e-15
227399_at	VGLL3	vestigial like family member 3	-2.15994	3.24e-15
202112_at	VWF	von Willebrand factor	-2.4101	3.79e-15
231842_at	KIAA1462	KIAA1462	-2.09425	3.8e-15
219937_at	TRHDE	thyrotropin releasing hormone degrading enzyme	-2.09048	5.1e-15
211726_s_at	FMO2	flavin containing monooxygenase 2	-2.75011	5.22e-15
213247_at	SVEP1	sushi, von Willebrand factor type A, EGF and pentraxin domain containing 1	-2.33021	5.22e-15
224013_s_at	SOX7	SRY-box 7	-3.02819	6.32e-15
229576_s_at	TBX3	T-box 3	-2.1406	6.77e-15
227719_at	SMAD9	SMAD family member 9	-2.13606	7.14e-15
203074_at	ANXA8L1///ANXA8	annexin A8-like 1///annexin A8	-2.45709	8.23e-15
230943_at	SOX17	SRY-box 17	-2.27477	8.9e-15
208195_at	TTN	titin	-2.16821	1.02e-14
222885_at	EMCN	endomucin	-2.51727	1.03e-14
213317_at	CLIC5	chloride intracellular channel 5	-3.52651	1.08e-14
236583_at	GIMAP1	GTPase, IMAP family member 1	-2.02916	1.17e-14
228665_at	CYYR1	cysteine and tyrosine rich 1	-2.01881	1.17e-14
241811_x_at	SLC6A4	solute carrier family 6 member 4	-3.37972	1.37e-14
221841_s_at	KLF4	Kruppel like factor 4	-2.80669	1.61e-14
220244_at	LINC00312	long intergenic non-protein coding RNA 312	-2.24072	2.33e-14
219689_at	SEMA3G	semaphorin 3G	-2.93494	2.94e-14
234996_at	CALCRL	calcitonin receptor like receptor	-2.53568	3.15e-14
227088_at	PDE5A	phosphodiesterase 5A	-2.46839	3.49e-14
226955_at	AFAP1L1	actin filament associated protein 1 like 1	-2.046	4.57e-14
227529_s_at	AKAP12	A-kinase anchoring protein 12	-2.61061	4.75e-14
218711_s_at	SDPR	serum deprivation response	-3.42958	5.06e-14
229985_at	BTNL9	butyrophilin like 9	-2.58409	5.68e-14
204395_s_at	GRK5	G protein-coupled receptor kinase 5	-2.00668	1.07e-13
238332_at	ANKRD29	ankyrin repeat domain 29	-3.06559	1.16e-13
211237_s_at	FGFR4	fibroblast growth factor receptor 4	-2.10396	1.19e-13
223395_at	ABI3BP	ABI family member 3 binding protein	-2.45762	1.25e-13
205019_s_at	VIPR1	vasoactive intestinal peptide receptor 1	-2.57777	1.38e-13
214505_s_at	FHL1	four and a half LIM domains 1	-3.23182	1.79e-13
231841_s_at	KIAA1462	KIAA1462	-2.27287	1.8e-13
217628_at	CLIC5	chloride intracellular channel 5	-2.78982	2.19e-13
239942_at	GNG11	G protein subunit gamma 11	-2.72792	2.42e-13
205608_s_at	ANGPT1	angiopoietin 1	-2.57912	2.71e-13
210299_s_at	FHL1	four and a half LIM domains 1	-3.6913	3.39e-13
205792_at	WISP2	WNT1 inducible signaling pathway protein 2	-2.28042	3.74e-13
201539_s_at	FHL1	four and a half LIM domains 1	-3.39844	4.11e-13
207069_s_at	SMAD6	SMAD family member 6	-2.05149	4.28e-13
209159_s_at	NDRG4	NDRG family member 4	-2.31715	4.63e-13
205326_at	RAMP3	receptor (G protein-coupled) activity modifying protein 3	-2.61577	5.33e-13
227530_at	AKAP12	A-kinase anchoring protein 12	-2.28366	5.72e-13
226931_at	TMTC1	transmembrane and tetratricopeptide repeat containing 1	-2.39431	5.97e-13
219230_at	TMEM100	transmembrane protein 100	-4.62206	6.01e-13
214135_at	CLDN18	claudin 18	-4.35062	6.09e-13
205609_at	ANGPT1	angiopoietin 1	-2.57133	6.49e-13
220646_s_at	KLRF1	killer cell lectin like receptor F1	-2.33745	7.38e-13
206068_s_at	ACADL	acyl-CoA dehydrogenase, long chain	-2.8787	9.22e-13
232378_at	SLC5A9	solute carrier family 5 member 9	-2.12742	9.24e-13
219436_s_at	EMCN	endomucin	-2.67237	9.86e-13
225207_at	PDK4	pyruvate dehydrogenase kinase 4	-3.29376	1.08e-12
243059_at	FENDRR	FOXF1 adjacent non-coding developmental regulatory RNA	-2.19726	1.11e-12
235666_at	ITGA8	integrin subunit alpha 8	-2.21974	1.13e-12
210298_x_at	FHL1	four and a half LIM domains 1	-3.25978	1.33e-12
238906_s_at	RHOJ	ras homolog family member J	-2.34745	1.78e-12
212713_at	MFAP4	microfibrillar associated protein 4	-2.66144	2e-12
236335_at	GUCY1A2	guanylate cyclase 1 soluble subunit alpha 2	-2.2141	2.07e-12
1555191_a_at	FHL5	four and a half LIM domains 5	-2.60931	2.19e-12
210517_s_at	AKAP12	A-kinase anchoring protein 12	-2.16589	2.96e-12
217414_x_at	HBA2///HBA1	hemoglobin subunit alpha 2///hemoglobin subunit alpha 1	-2.60704	3.2e-12
228504_at	SCN7A	sodium voltage-gated channel alpha subunit 7	-2.28215	3.45e-12
211699_x_at	HBA2///HBA1	hemoglobin subunit alpha 2///hemoglobin subunit alpha 1	-2.70385	3.59e-12
37145_at	GNLY	granulysin	-2.0645	3.78e-12
217232_x_at	HBB	hemoglobin subunit beta	-2.65015	3.94e-12
214146_s_at	PPBP	pro-platelet basic protein	-3.34846	4.07e-12
204018_x_at	HBA2///HBA1	hemoglobin subunit alpha 2///hemoglobin subunit alpha 1	-2.53658	5.13e-12
1552667_a_at	SH2D3C	SH2 domain containing 3C	-2.25721	5.14e-12
220266_s_at	KLF4	Kruppel like factor 4	-2.93277	5.31e-12
209116_x_at	HBB	hemoglobin subunit beta	-2.76682	5.68e-12
220170_at	FHL5	four and a half LIM domains 5	-2.95945	6e-12
209458_x_at	HBA2///HBA1	hemoglobin subunit alpha 2///hemoglobin subunit alpha 1	-2.57248	6.92e-12
211696_x_at	HBB	hemoglobin subunit beta	-2.44926	7.47e-12
211745_x_at	HBA2///HBA1	hemoglobin subunit alpha 2///hemoglobin subunit alpha 1	-2.56369	7.68e-12
229151_at	SLC14A1	solute carrier family 14 member 1 (Kidd blood group)	-2.4636	7.75e-12
235044_at	CYYR1	cysteine and tyrosine rich 1	-2.04498	8.4e-12
215454_x_at	SFTPC	surfactant protein C	-4.11144	1.13e-11
209220_at	GPC3	glypican 3	-2.54278	1.51e-11
235591_at	SSTR1	somatostatin receptor 1	-2.46331	2.05e-11
226304_at	HSPB6	heat shock protein family B (small) member 6	-2.09849	2.58e-11
231067_s_at	AKAP12	A-kinase anchoring protein 12	-2.53227	2.67e-11
222121_at	ARHGEF26	Rho guanine nucleotide exchange factor 26	-2.3054	3.09e-11
213438_at	NFASC	neurofascin	-2.04402	3.31e-11
214414_x_at	HBA2///HBA1	hemoglobin subunit alpha 2///hemoglobin subunit alpha 1	-2.38538	4.85e-11
209613_s_at	ADH1B	alcohol dehydrogenase 1B (class I), beta polypeptide	-3.67428	6.07e-11
204115_at	GNG11	G protein subunit gamma 11	-2.11541	6.26e-11
1554789_a_at	PDE8B	phosphodiesterase 8B	-2.28774	6.61e-11
1557094_at	LOC100996760	uncharacterized LOC100996760	-2.08564	1.11e-10
230135_at	HHIP	hedgehog interacting protein	-3.10254	1.98e-10
221132_at	CLDN18	claudin 18	-4.03678	2.03e-10
209612_s_at	ADH1B	alcohol dehydrogenase 1B (class I), beta polypeptide	-3.70501	2.14e-10
206331_at	CALCRL	calcitonin receptor like receptor	-2.24808	3.2e-10
241926_s_at	ERG	ERG, ETS transcription factor	-2.00721	4.13e-10
207526_s_at	IL1RL1	interleukin 1 receptor like 1	-3.9676	4.7e-10
207864_at	SCN7A	sodium voltage-gated channel alpha subunit 7	-2.25906	5.05e-10
206757_at	PDE5A	phosphodiesterase 5A	-2.06421	5.79e-10
223775_at	HHIP	hedgehog interacting protein	-2.33095	6.9e-10
1556037_s_at	HHIP	hedgehog interacting protein	-2.57334	1.21e-09
216191_s_at	TRDV3	T cell receptor delta variable 3	-2.12955	1.27e-09
242809_at	IL1RL1	interleukin 1 receptor like 1	-2.27064	1.43e-09
232578_at	CLDN18	claudin 18	-4.87629	2.38e-09
208983_s_at	PECAM1	platelet and endothelial cell adhesion molecule 1	-2.09645	2.4e-09
219597_s_at	DUOX1	dual oxidase 1	-2.17181	3.26e-09
221133_s_at	CLDN18	claudin 18	-3.92865	3.75e-09
229839_at	SCARA5	scavenger receptor class A member 5	-2.31142	4.44e-09
211355_x_at	LEPROT///LEPR	leptin receptor overlapping transcript///leptin receptor	-2.16242	5.29e-09
210906_x_at	AQP4	aquaporin 4	-2.51151	5.3e-09
214387_x_at	SFTPC	surfactant protein C	-3.73193	5.47e-09
237466_s_at	HHIP	hedgehog interacting protein	-2.40901	5.99e-09
205982_x_at	SFTPC	surfactant protein C	-3.77471	8.85e-09
211735_x_at	SFTPC	surfactant protein C	-3.7312	1.39e-08
226228_at	AQP4	aquaporin 4	-2.87363	1.78e-08
211356_x_at	LEPROT///LEPR	leptin receptor overlapping transcript///leptin receptor	-2.18934	2.06e-08
210066_s_at	AQP4	aquaporin 4	-2.83934	4.65e-08
205856_at	SLC14A1	solute carrier family 14 member 1 (Kidd blood group)	-2.1035	4.94e-08
211354_s_at	LEPROT///LEPR	leptin receptor overlapping transcript///leptin receptor	-2.19092	6.39e-08
205960_at	PDK4	pyruvate dehydrogenase kinase 4	-2.83774	6.52e-08
210068_s_at	AQP4	aquaporin 4	-2.49681	7.17e-08
234066_at	IL1RL1	interleukin 1 receptor like 1	-2.0711	1.39e-07
1555233_at	RHOJ	ras homolog family member J	-2.03133	1.79e-07
210815_s_at	CALCRL	calcitonin receptor like receptor	-2.37469	5.8e-07
200879_s_at	EPAS1	endothelial PAS domain protein 1	-2.74298	5.99e-07
38691_s_at	SFTPC	surfactant protein C	-3.00198	1.31e-06
210067_at	AQP4	aquaporin 4	-2.65332	1.9e-06
214091_s_at	GPX3	glutathione peroxidase 3	-2.16391	2.16e-06

## Sheet: Table S1-2.Up-regulated genes
Table S1-2. Up-regulated genes in GSE27262 datasets.
*Bold font represents the 17 genes identified from PPI network.
ID	Gene.symbol*	Gene.title	log2FC	adj.P.Val
214774_x_at	TOX3	TOX high mobility group box family member 3	4.31124	3.45e-22
216623_x_at	TOX3	TOX high mobility group box family member 3	4.30673	3.74e-22
217428_s_at	COL10A1	collagen type X alpha 1 chain	4.85038	1.33e-21
215108_x_at	TOX3	TOX high mobility group box family member 3	3.76396	2.9e-21
208161_s_at	ABCC3	ATP binding cassette subfamily C member 3	3.21124	2.96e-20
205941_s_at	COL10A1	collagen type X alpha 1 chain	3.77414	2.94e-19
1552797_s_at	PROM2	prominin 2	3.24072	1.05e-17
209641_s_at	ABCC3	ATP binding cassette subfamily C member 3	2.78469	1.39e-17
209771_x_at	CD24	CD24 molecule	2.73038	1.93e-17
216379_x_at	CD24	CD24 molecule	2.83379	2.04e-17
230030_at	HS6ST2	heparan sulfate 6-O-sulfotransferase 2	4.68238	8.79e-17
266_s_at	CD24	CD24 molecule	2.89122	1.2e-16
203892_at	WFDC2	WAP four-disulfide core domain 2	2.34704	2.32e-16
223779_at	AFAP1-AS1	AFAP1 antisense RNA 1	3.81418	3.85e-16
1552767_a_at	HS6ST2	heparan sulfate 6-O-sulfotransferase 2	4.58411	4.83e-16
208651_x_at	CD24	CD24 molecule	2.57302	1.49e-15
209173_at	AGR2	anterior gradient 2, protein disulphide isomerase family member	2.48091	4.01e-15
1558508_a_at	C1orf53	chromosome 1 open reading frame 53	2.63479	8.52e-15
208650_s_at	CD24	CD24 molecule	3.14443	4.56e-14
1558034_s_at	CP	ceruloplasmin (ferroxidase)	4.02911	7.5e-14
228143_at	CP	ceruloplasmin (ferroxidase)	3.85939	9.32e-14
238617_at	KIF26B	kinesin family member 26B	2.43491	1.56e-13
230323_s_at	TMEM45B	transmembrane protein 45B	2.05996	1.71e-13
232105_at	BLACAT1	bladder cancer associated transcript 1 (non-protein coding)	2.18709	3.36e-13
227253_at	CP	ceruloplasmin (ferroxidase)	3.77116	4.38e-13
204846_at	CP	ceruloplasmin (ferroxidase)	4.03119	9.99e-13
230682_x_at	ABCC3	ATP binding cassette subfamily C member 3	2.02485	1.89e-12
228969_at	AGR2	anterior gradient 2, protein disulphide isomerase family member	2.2162	2.22e-12
209772_s_at	CD24	CD24 molecule	2.83979	4.31e-12
204653_at	TFAP2A	transcription factor AP-2 alpha	2.67089	9.47e-12
221577_x_at	GDF15	growth differentiation factor 15	2.71957	1.4e-11
204641_at	NEK2	NIMA related kinase 2	2.62982	4.42e-11
223278_at	GJB2	gap junction protein beta 2	2.97078	4.83e-11
218960_at	TMPRSS4	transmembrane protease, serine 4	2.94288	1.95e-10
226560_at	SGPP2	sphingosine-1-phosphate phosphatase 2	2.06855	2.77e-10
206010_at	HABP2	hyaluronan binding protein 2	2.72699	7.05e-10
1552766_at	HS6ST2	heparan sulfate 6-O-sulfotransferase 2	3.01605	8.11e-10
238567_at	SGPP2	sphingosine-1-phosphate phosphatase 2	2.31003	1.06e-09
227742_at	CLIC6	chloride intracellular channel 6	2.55397	1.22e-09
244780_at	SGPP2	sphingosine-1-phosphate phosphatase 2	2.5485	1.37e-09
242913_at	CLIC6	chloride intracellular channel 6	2.29164	3.19e-09
204259_at	MMP7	matrix metallopeptidase 7	2.66021	1.25e-08
228347_at	SIX1	SIX homeobox 1	2.69068	2.45e-08
204475_at	MMP1	matrix metallopeptidase 1	3.83363	5.95e-08
206239_s_at	SPINK1	serine peptidase inhibitor, Kazal type 1	4.04193	2.68e-07
205576_at	SERPIND1	serpin family D member 1	2.06413	0.000175
