# Supplementary material for: Identification of significant genes as prognostic markers and potential tumor suppressors in lung adenocarcinoma via bioinformatical analysis
Source: BMC Cancer. 2021 May 26;21:616. doi: 10.1186/s12885-021-08308-3 (PMC8157630; doi:10.1186/s12885-021-08308-3)
Supplement: Supplementary file 2 — Additional file 2: Table S2. General information of the differentially expressed genes in GSE118370 datasets. Table S2–1. Down-regulated genes in GSE118370 datasets. Table S2–2. Up-regulated genes in GSE118370 datasets. [file 12885_2021_8308_MOESM2_ESM.xlsx]

## Sheet: Table of Contents
	Table S2. General information of the differentially expressed genes in GSE118370 datasets.
	Table S2-1. Down-regulated genes in GSE118370 datasets.
	Table S2-2. Up-regulated genes in GSE118370 datasets.

## Sheet: Table S2-1.Down-regulated genes
Table S2-1. Down-regulated genes in GSE118370 datasets.
*Bold font represents the 17 genes identified from PPI network.
ID	Gene.symbol*	Gene.title	log2FC	adj.P.Val
230469_at	RTKN2	rhotekin 2	-3.79726	0.000946
242009_at	SLC6A4	solute carrier family 6 member 4	-6.18071	0.000946
231991_at	CCM2L	CCM2 like scaffolding protein	-2.80033	0.000946
225660_at	SEMA6A	semaphorin 6A	-3.38667	0.000946
223449_at	SEMA6A	semaphorin 6A	-2.92631	0.000946
204677_at	CDH5	cadherin 5	-2.49544	0.000946
204271_s_at	EDNRB	endothelin receptor type B	-3.3818	0.000946
205846_at	PTPRB	protein tyrosine phosphatase, receptor type B	-2.84975	0.000946
219761_at	CLEC1A	C-type lectin domain family 1 member A	-2.57992	0.000996
235306_at	GIMAP8	GTPase, IMAP family member 8	-3.18551	0.000996
238905_at	RHOJ	ras homolog family member J	-2.43831	0.000996
218711_s_at	SDPR	serum deprivation response	-2.67275	0.001742
205019_s_at	VIPR1	vasoactive intestinal peptide receptor 1	-3.03674	0.002258
203865_s_at	ADARB1	adenosine deaminase, RNA specific B1	-2.67569	0.002335
227923_at	SHANK3	SH3 and multiple ankyrin repeat domains 3	-2.477	0.002532
208983_s_at	PECAM1	platelet and endothelial cell adhesion molecule 1	-2.23249	0.002532
228344_s_at	TBX3	T-box 3	-3.42915	0.002833
214135_at	CLDN18	claudin 18	-3.17841	0.002833
202759_s_at	PALM2-AKAP2///AKAP2	PALM2-AKAP2 readthrough///A-kinase anchoring protein 2	-2.12279	0.002833
203435_s_at	MME	membrane metallo-endopeptidase	-4.42929	0.002833
243059_at	FENDRR	FOXF1 adjacent non-coding developmental regulatory RNA	-3.29817	0.002833
236029_at	FAT3	FAT atypical cadherin 3	-3.29851	0.002833
226028_at	ROBO4	roundabout guidance receptor 4	-3.12179	0.002833
230132_at	PCAT19	prostate cancer associated transcript 19 (non-protein coding)	-2.28128	0.002997
230250_at	PTPRB	protein tyrosine phosphatase, receptor type B	-3.23547	0.003007
209159_s_at	NDRG4	NDRG family member 4	-2.83019	0.003069
202524_s_at	SPOCK2	sparc/osteonectin, cwcv and kazal-like domains proteoglycan (testican) 2	-2.01963	0.003414
209470_s_at	GPM6A	glycoprotein M6A	-3.1133	0.003744
213715_s_at	KANK3	KN motif and ankyrin repeat domains 3	-3.32271	0.003756
210298_x_at	FHL1	four and a half LIM domains 1	-2.9649	0.003774
225544_at	TBX3	T-box 3	-2.68922	0.003876
208981_at	PECAM1	platelet and endothelial cell adhesion molecule 1	-2.04182	0.003876
204931_at	TCF21	transcription factor 21	-2.71117	0.003877
240646_at	GIMAP8	GTPase, IMAP family member 8	-2.38519	0.003877
229127_at	JAM2	junctional adhesion molecule 2	-2.52884	0.003877
230560_at	STXBP6	syntaxin binding protein 6	-3.77811	0.003877
226673_at	SH2D3C	SH2 domain containing 3C	-2.50242	0.003877
242332_at	FENDRR	FOXF1 adjacent non-coding developmental regulatory RNA	-3.24977	0.003877
205952_at	KCNK3	potassium two pore domain channel subfamily K member 3	-2.35211	0.003877
206488_s_at	CD36	CD36 molecule	-2.5696	0.003877
243481_at	RHOJ	ras homolog family member J	-2.54307	0.003877
227874_at	EMCN	endomucin	-3.45161	0.003877
205935_at	FOXF1	forkhead box F1	-2.71011	0.003924
213316_at	KIAA1462	KIAA1462	-2.33957	0.003996
1570070_at	CCM2L	CCM2 like scaffolding protein	-3.27536	0.004038
204396_s_at	GRK5	G protein-coupled receptor kinase 5	-2.50433	0.004038
221132_at	CLDN18	claudin 18	-2.01753	0.004111
214856_at	SPTBN1	spectrin beta, non-erythrocytic 1	-2.3528	0.004184
206702_at	TEK	TEK receptor tyrosine kinase	-2.44195	0.004184
214505_s_at	FHL1	four and a half LIM domains 1	-2.88237	0.004353
241811_x_at	SLC6A4	solute carrier family 6 member 4	-4.719	0.004553
219230_at	TMEM100	transmembrane protein 100	-4.47471	0.004553
228434_at	BTNL9	butyrophilin like 9	-3.65048	0.004553
232578_at	CLDN18	claudin 18	-3.83649	0.004586
209074_s_at	FAM107A	family with sequence similarity 107 member A	-2.91197	0.004804
220646_s_at	KLRF1	killer cell lectin like receptor F1	-2.76775	0.004818
241496_at	BTNL9	butyrophilin like 9	-2.80074	0.005009
230670_at	IGSF10	immunoglobulin superfamily member 10	-3.58862	0.005009
203065_s_at	CAV1	caveolin 1	-2.37118	0.005009
204579_at	FGFR4	fibroblast growth factor receptor 4	-2.36533	0.005009
203434_s_at	MME	membrane metallo-endopeptidase	-4.03333	0.005009
235489_at	RHOJ	ras homolog family member J	-2.36235	0.005626
1557094_at	LOC100996760	uncharacterized LOC100996760	-3.07137	0.00563
244455_at	KCNT2	potassium sodium-activated channel subfamily T member 2	-2.15119	0.005847
217046_s_at	AGER	advanced glycosylation end-product specific receptor	-2.81463	0.005847
220170_at	FHL5	four and a half LIM domains 5	-2.98313	0.005847
235108_at	KCNK3	potassium two pore domain channel subfamily K member 3	-2.96584	0.005847
229308_at	ANKRD29	ankyrin repeat domain 29	-2.9936	0.005847
204468_s_at	TIE1	tyrosine kinase with immunoglobulin like and EGF like domains 1	-2.27693	0.005847
229427_at	SEMA5A	semaphorin 5A	-2.23862	0.005935
205978_at	KL	klotho	-2.73663	0.006128
210815_s_at	CALCRL	calcitonin receptor like receptor	-2.97089	0.006282
210299_s_at	FHL1	four and a half LIM domains 1	-3.07562	0.006282
226950_at	ACVRL1	activin A receptor like type 1	-2.22261	0.006282
201539_s_at	FHL1	four and a half LIM domains 1	-2.98675	0.006292
213069_at	HEG1	heart development protein with EGF like domains 1	-2.07454	0.006358
1553129_at	SVEP1	sushi, von Willebrand factor type A, EGF and pentraxin domain containing 1	-3.9703	0.006358
219682_s_at	TBX3	T-box 3	-2.59249	0.006404
204642_at	S1PR1	sphingosine-1-phosphate receptor 1	-2.07428	0.006451
229641_at	CCBE1	collagen and calcium binding EGF domains 1	-3.60279	0.006455
215028_at	SEMA6A	semaphorin 6A	-3.47699	0.006468
204273_at	EDNRB	endothelin receptor type B	-3.83066	0.006685
203074_at	ANXA8L1///ANXA8	annexin A8-like 1///annexin A8	-3.17639	0.006685
220027_s_at	RASIP1	Ras interacting protein 1	-2.52092	0.006805
230130_at	SLIT2	slit guidance ligand 2	-2.6626	0.006936
238206_at	RXFP1	relaxin/insulin like family peptide receptor 1	-3.57953	0.006936
229985_at	BTNL9	butyrophilin like 9	-3.13017	0.007098
236154_at	QKI	QKI, KH domain containing RNA binding	-2.18527	0.007205
220518_at	ABI3BP	ABI family member 3 binding protein	-2.06498	0.007262
219689_at	SEMA3G	semaphorin 3G	-2.62258	0.007262
220244_at	LINC00312	long intergenic non-protein coding RNA 312	-2.35814	0.007418
228766_at	CD36	CD36 molecule	-2.44546	0.007723
213541_s_at	ERG	ERG, ETS transcription factor	-2.14481	0.007844
221841_s_at	KLF4	Kruppel like factor 4	-2.24083	0.008169
209555_s_at	CD36	CD36 molecule	-2.30485	0.008289
214091_s_at	GPX3	glutathione peroxidase 3	-2.23329	0.008346
211492_s_at	ADRA1A	adrenoceptor alpha 1A	-3.19606	0.008579
205960_at	PDK4	pyruvate dehydrogenase kinase 4	-2.20525	0.00869
212097_at	CAV1	caveolin 1	-2.14148	0.00869
219552_at	SVEP1	sushi, von Willebrand factor type A, EGF and pentraxin domain containing 1	-2.51678	0.008901
209220_at	GPC3	glypican 3	-2.17664	0.009078
227529_s_at	AKAP12	A-kinase anchoring protein 12	-2.14344	0.009194
238332_at	ANKRD29	ankyrin repeat domain 29	-3.00981	0.009194
220994_s_at	STXBP6	syntaxin binding protein 6	-3.90339	0.009194
200879_s_at	EPAS1	endothelial PAS domain protein 1	-2.19002	0.009275
241926_s_at	ERG	ERG, ETS transcription factor	-2.03935	0.009282
1556037_s_at	HHIP	hedgehog interacting protein	-2.82927	0.009426
235666_at	ITGA8	integrin subunit alpha 8	-2.00141	0.009426
226625_at	TGFBR3	transforming growth factor beta receptor 3	-2.9867	0.009813
204796_at	EML1	echinoderm microtubule associated protein like 1	-2.2205	0.009813
203980_at	FABP4	fatty acid binding protein 4	-4.82136	0.009813
218723_s_at	RGCC	regulator of cell cycle	-2.0317	0.009813
1562228_s_at	PDE5A	phosphodiesterase 5A	-2.05624	0.009813
207069_s_at	SMAD6	SMAD family member 6	-2.68425	0.010128
228193_s_at	RGCC	regulator of cell cycle	-2.01696	0.010357
205471_s_at	DACH1	dachshund family transcription factor 1	-2.56797	0.011057
227780_s_at	ECSCR	endothelial cell surface expressed chemotaxis and apoptosis regulator	-2.15199	0.011217
205637_s_at	SH3GL3	SH3 domain containing GRB2 like 3, endophilin A3	-3.35813	0.01123
230645_at	FRMD3	FERM domain containing 3	-2.26896	0.011453
201540_at	FHL1	four and a half LIM domains 1	-2.91102	0.011493
243805_at	CCBE1	collagen and calcium binding EGF domains 1	-2.03569	0.011516
209897_s_at	SLIT2	slit guidance ligand 2	-2.07452	0.011573
231925_at	P2RY1	purinergic receptor P2Y1	-2.71141	0.012354
220266_s_at	KLF4	Kruppel like factor 4	-2.42475	0.01249
243234_at	TBX3	T-box 3	-4.57959	0.012975
211626_x_at	ERG	ERG, ETS transcription factor	-2.0234	0.013123
230867_at	COL6A6	collagen type VI alpha 6 chain	-2.32128	0.013123
219937_at	TRHDE	thyrotropin releasing hormone degrading enzyme	-2.06671	0.013205
235228_at	CCDC85A	coiled-coil domain containing 85A	-2.28808	0.013268
213103_at	STARD13	StAR related lipid transfer domain containing 13	-2.10937	0.013467
213169_at	SEMA5A	semaphorin 5A	-2.10715	0.013621
207302_at	SGCG	sarcoglycan gamma	-4.47475	0.01402
216191_s_at	TRDV3	T cell receptor delta variable 3	-2.24359	0.01402
202112_at	VWF	von Willebrand factor	-2.23533	0.01402
204154_at	CDO1	cysteine dioxygenase type 1	-2.71471	0.014117
206030_at	ASPA	aspartoacylase	-2.71415	0.014605
221133_s_at	CLDN18	claudin 18	-4.47772	0.014628
235568_at	MCEMP1	mast cell expressed membrane protein 1	-2.22575	0.014628
205326_at	RAMP3	receptor (G protein-coupled) activity modifying protein 3	-2.52097	0.014966
226955_at	AFAP1L1	actin filament associated protein 1 like 1	-2.7747	0.015136
214767_s_at	HSPB6	heat shock protein family B (small) member 6	-2.38	0.016192
1552318_at	GIMAP1	GTPase, IMAP family member 1	-2.4681	0.016261
223395_at	ABI3BP	ABI family member 3 binding protein	-2.53535	0.01649
219213_at	JAM2	junctional adhesion molecule 2	-2.22865	0.01649
228850_s_at	SLIT2	slit guidance ligand 2	-2.99829	0.016589
211726_s_at	FMO2	flavin containing monooxygenase 2	-2.50792	0.0166
230135_at	HHIP	hedgehog interacting protein	-2.02575	0.016642
242360_at	LDB2	LIM domain binding 2	-2.35072	0.017122
1557994_at	TTN	titin	-2.33888	0.017296
208085_s_at	ARHGAP6	Rho GTPase activating protein 6	-2.01453	0.01769
224013_s_at	SOX7	SRY-box 7	-2.58042	0.017694
228807_at	ASPA	aspartoacylase	-3.41262	0.017694
205856_at	SLC14A1	solute carrier family 14 member 1 (Kidd blood group)	-3.03253	0.017815
211491_at	ADRA1A	adrenoceptor alpha 1A	-3.08636	0.018205
202878_s_at	CD93	CD93 molecule	-2.2004	0.018492
240306_at	LINC00312	long intergenic non-protein coding RNA 312	-2.7697	0.018904
207255_at	LEPROT///LEPR	leptin receptor overlapping transcript///leptin receptor	-2.84351	0.019342
205498_at	GHR	growth hormone receptor	-3.1019	0.019393
235131_at	RHOJ	ras homolog family member J	-2.04248	0.019654
234996_at	CALCRL	calcitonin receptor like receptor	-2.91427	0.019664
210906_x_at	AQP4	aquaporin 4	-2.01244	0.019795
227530_at	AKAP12	A-kinase anchoring protein 12	-2.09163	0.020389
235670_at	STX11	syntaxin 11	-2.4357	0.021115
205609_at	ANGPT1	angiopoietin 1	-2.03248	0.021408
235044_at	CYYR1	cysteine and tyrosine rich 1	-2.06865	0.021439
220037_s_at	LYVE1	lymphatic vessel endothelial hyaluronan receptor 1	-3.26982	0.021623
208482_at	SSTR1	somatostatin receptor 1	-3.22774	0.021623
206953_s_at	ADGRL2	adhesion G protein-coupled receptor L2	-2.84263	0.021637
1569850_at	ADGRL2	adhesion G protein-coupled receptor L2	-4.47574	0.021637
236583_at	GIMAP1	GTPase, IMAP family member 1	-2.05887	0.021699
231841_s_at	KIAA1462	KIAA1462	-2.44503	0.022253
205495_s_at	GNLY	granulysin	-3.07006	0.022601
1553279_at	BTNL9	butyrophilin like 9	-2.45781	0.022901
239942_at	GNG11	G protein subunit gamma 11	-2.62119	0.022994
230992_at	BTNL9	butyrophilin like 9	-2.69312	0.022994
220758_s_at	ROBO4	roundabout guidance receptor 4	-2.71486	0.022994
236088_at	NTNG1	netrin G1	-4.36633	0.02325
205866_at	FCN3	ficolin 3	-4.34986	0.023413
242809_at	IL1RL1	interleukin 1 receptor like 1	-2.66403	0.023642
228268_at	FMO2	flavin containing monooxygenase 2	-2.34312	0.023727
206331_at	CALCRL	calcitonin receptor like receptor	-3.09173	0.023881
206701_x_at	EDNRB	endothelin receptor type B	-3.30286	0.024201
212713_at	MFAP4	microfibrillar associated protein 4	-2.35672	0.024201
202523_s_at	SPOCK2	sparc/osteonectin, cwcv and kazal-like domains proteoglycan (testican) 2	-2.37368	0.024201
1554789_a_at	PDE8B	phosphodiesterase 8B	-2.05282	0.024201
229565_x_at	TBX3	T-box 3	-3.08979	0.024201
227006_at	PPP1R14A	protein phosphatase 1 regulatory inhibitor subunit 14A	-2.28713	0.024351
209612_s_at	ADH1B	alcohol dehydrogenase 1B (class I), beta polypeptide	-3.24576	0.025186
217711_at	TEK	TEK receptor tyrosine kinase	-3.7975	0.025186
243544_at	ADH1B	alcohol dehydrogenase 1B (class I), beta polypeptide	-2.33113	0.025201
222717_at	SDPR	serum deprivation response	-2.51557	0.025263
204731_at	TGFBR3	transforming growth factor beta receptor 3	-3.28229	0.025324
1552715_a_at	RXFP1	relaxin/insulin like family peptide receptor 1	-4.13769	0.025421
1562321_at	PDK4	pyruvate dehydrogenase kinase 4	-3.76798	0.025493
1554705_at	SCARA5	scavenger receptor class A member 5	-2.85855	0.025515
209867_s_at	ADGRL3	adhesion G protein-coupled receptor L3	-2.20955	0.025575
207519_at	SLC6A4	solute carrier family 6 member 4	-4.03534	0.025604
1557729_at	GRK5	G protein-coupled receptor kinase 5	-3.65097	0.02608
228339_at	ECSCR	endothelial cell surface expressed chemotaxis and apoptosis regulator	-2.08378	0.026383
243645_at	NFASC	neurofascin	-2.88112	0.026454
206742_at	PIR-FIGF///FIGF	PIR-FIGF readthrough///c-fos induced growth factor	-2.77383	0.026626
230943_at	SOX17	SRY-box 17	-3.60691	0.026626
1559077_at	ABI3BP	ABI family member 3 binding protein	-3.44557	0.026626
226304_at	HSPB6	heat shock protein family B (small) member 6	-2.49642	0.026626
227463_at	ACE	angiotensin I converting enzyme	-2.43104	0.026711
1556786_at	PDE5A	phosphodiesterase 5A	-2.6662	0.026711
205608_s_at	ANGPT1	angiopoietin 1	-2.64552	0.026968
220327_at	VGLL3	vestigial like family member 3	-2.49532	0.027719
226492_at	SEMA6D	semaphorin 6D	-2.06688	0.027719
1552509_a_at	CD300LG	CD300 molecule like family member g	-4.98004	0.027719
227719_at	SMAD9	SMAD family member 9	-2.23529	0.027892
206167_s_at	ARHGAP6	Rho GTPase activating protein 6	-2.33978	0.02797
220454_s_at	SEMA6A	semaphorin 6A	-2.95262	0.02797
1558964_at	FAT3	FAT atypical cadherin 3	-2.88145	0.029293
207864_at	SCN7A	sodium voltage-gated channel alpha subunit 7	-2.68221	0.029719
206440_at	LIN7A	lin-7 homolog A, crumbs cell polarity complex component	-3.21943	0.030141
236264_at	ADGRL3	adhesion G protein-coupled receptor L3	-3.01144	0.030175
209904_at	TNNC1	troponin C1, slow skeletal and cardiac type	-3.16102	0.030407
217628_at	CLIC5	chloride intracellular channel 5	-2.21828	0.031216
1556579_s_at	IGSF10	immunoglobulin superfamily member 10	-4.10861	0.03125
233903_s_at	ARHGEF26	Rho guanine nucleotide exchange factor 26	-2.11036	0.031316
239345_at	SLC19A3	solute carrier family 19 member 3	-4.9164	0.031746
238906_s_at	RHOJ	ras homolog family member J	-2.01057	0.032121
204894_s_at	AOC3	amine oxidase, copper containing 3	-2.15272	0.032442
238500_at	EMP2	epithelial membrane protein 2	-2.19694	0.032442
235978_at	FABP4	fatty acid binding protein 4	-3.9301	0.032604
211355_x_at	LEPROT///LEPR	leptin receptor overlapping transcript///leptin receptor	-2.67116	0.032608
206927_s_at	GUCY1A2	guanylate cyclase 1 soluble subunit alpha 2	-2.05724	0.032608
210081_at	AGER	advanced glycosylation end-product specific receptor	-3.38751	0.032608
239827_at	RGCC	regulator of cell cycle	-2.72455	0.033124
232378_at	SLC5A9	solute carrier family 5 member 9	-2.07537	0.033827
209469_at	GPM6A	glycoprotein M6A	-3.16924	0.033971
214414_x_at	HBA2///HBA1	hemoglobin subunit alpha 2///hemoglobin subunit alpha 1	-3.42039	0.034294
219436_s_at	EMCN	endomucin	-2.97309	0.034317
206069_s_at	ACADL	acyl-CoA dehydrogenase, long chain	-3.46851	0.035186
243813_at	LINC00968	long intergenic non-protein coding RNA 968	-4.11588	0.035638
211735_x_at	SFTPC	surfactant protein C	-3.56806	0.037979
209793_at	GRIA1	glutamate ionotropic receptor AMPA type subunit 1	-3.22943	0.038889
214146_s_at	PPBP	pro-platelet basic protein	-2.65044	0.039099
242220_at	SPTBN1	spectrin beta, non-erythrocytic 1	-3.14548	0.039571
1560105_at	PTPRB	protein tyrosine phosphatase, receptor type B	-2.5269	0.039678
226322_at	TMTC1	transmembrane and tetratricopeptide repeat containing 1	-2.48066	0.040142
242047_at	RTKN2	rhotekin 2	-2.82168	0.040595
223775_at	HHIP	hedgehog interacting protein	-4.1197	0.04157
205792_at	WISP2	WNT1 inducible signaling pathway protein 2	-2.98195	0.042454
228915_at	DACH1	dachshund family transcription factor 1	-2.1635	0.042454
237466_s_at	HHIP	hedgehog interacting protein	-3.0622	0.042965
219597_s_at	DUOX1	dual oxidase 1	-2.31763	0.043136
219059_s_at	LYVE1	lymphatic vessel endothelial hyaluronan receptor 1	-3.28614	0.043595
229529_at	TCF21	transcription factor 21	-2.06252	0.044286
217232_x_at	HBB	hemoglobin subunit beta	-3.53806	0.044286
207526_s_at	IL1RL1	interleukin 1 receptor like 1	-3.09776	0.044632
242197_x_at	CD36	CD36 molecule	-2.90724	0.044785
224543_at	SVEP1	sushi, von Willebrand factor type A, EGF and pentraxin domain containing 1	-2.16067	0.044933
234066_at	IL1RL1	interleukin 1 receptor like 1	-2.00407	0.046211
228568_at	MYZAP	myocardial zonula adherens protein	-2.04275	0.048675
231947_at	MYCT1	myc target 1	-2.74402	0.048906
237390_at	ADRA1A	adrenoceptor alpha 1A	-2.44107	0.049892
228546_at	DPP6	dipeptidyl peptidase like 6	-2.87969	0.049892

## Sheet: Table S2-2.Up-regulated genes
Table S2-2. Up-regulated genes in GSE118370 datasets.
*Bold font represents the 17 genes identified from PPI network.
ID	Gene.symbol*	Gene.title	log2FC	adj.P.Val
214774_x_at	TOX3	TOX high mobility group box family member 3	3.07957	0.003877
232105_at	BLACAT1	bladder cancer associated transcript 1 (non-protein coding)	2.22431	0.003996
1552797_s_at	PROM2	prominin 2	2.34971	0.004553
215108_x_at	TOX3	TOX high mobility group box family member 3	3.5465	0.005847
206239_s_at	SPINK1	serine peptidase inhibitor, Kazal type 1	4.75119	0.007262
208161_s_at	ABCC3	ATP binding cassette subfamily C member 3	2.74224	0.007262
203892_at	WFDC2	WAP four-disulfide core domain 2	2.14519	0.009194
1555164_at	KIF26B	kinesin family member 26B	3.17329	0.009652
242913_at	CLIC6	chloride intracellular channel 6	2.64355	0.010925
205941_s_at	COL10A1	collagen type X alpha 1 chain	2.22634	0.011195
204259_at	MMP7	matrix metallopeptidase 7	3.94597	0.011884
238567_at	SGPP2	sphingosine-1-phosphate phosphatase 2	2.36645	0.016859
1558508_a_at	C1orf53	chromosome 1 open reading frame 53	2.13581	0.017119
216623_x_at	TOX3	TOX high mobility group box family member 3	4.17662	0.018205
226226_at	TMEM45B	transmembrane protein 45B	2.01338	0.018227
217428_s_at	COL10A1	collagen type X alpha 1 chain	2.04787	0.018848
209173_at	AGR2	anterior gradient 2, protein disulphide isomerase family member	2.39782	0.019654
1558034_s_at	CP	ceruloplasmin (ferroxidase)	4.15781	0.024201
227742_at	CLIC6	chloride intracellular channel 6	2.99327	0.024201
239217_x_at	ABCC3	ATP binding cassette subfamily C member 3	2.35844	0.026269
206010_at	HABP2	hyaluronan binding protein 2	2.48537	0.026942
209641_s_at	ABCC3	ATP binding cassette subfamily C member 3	2.32407	0.029293
209772_s_at	CD24	CD24 molecule	2.57879	0.030141
228347_at	SIX1	SIX homeobox 1	3.70134	0.032006
228143_at	CP	ceruloplasmin (ferroxidase)	2.20156	0.032074
211080_s_at	NEK2	NIMA related kinase 2	2.04267	0.032608
205576_at	SERPIND1	serpin family D member 1	2.1946	0.034434
223278_at	GJB2	gap junction protein beta 2	3.06481	0.034965
230323_s_at	TMEM45B	transmembrane protein 45B	2.29432	0.039581
1552767_a_at	HS6ST2	heparan sulfate 6-O-sulfotransferase 2	3.1623	0.039586
221577_x_at	GDF15	growth differentiation factor 15	3.61151	0.041221
230682_x_at	ABCC3	ATP binding cassette subfamily C member 3	2.86854	0.041262
204846_at	CP	ceruloplasmin (ferroxidase)	3.60946	0.041627
1562378_s_at	PROM2	prominin 2	2.48519	0.042421
204654_s_at	TFAP2A	transcription factor AP-2 alpha	2.56835	0.042477
204475_at	MMP1	matrix metallopeptidase 1	3.85719	0.042965
218960_at	TMPRSS4	transmembrane protease, serine 4	3.90258	0.046994
266_s_at	CD24	CD24 molecule	2.12817	0.047399
1558216_at	AFAP1-AS1	AFAP1 antisense RNA 1	3.41929	0.04903
