# Supplementary material for: Identification of significant genes as prognostic markers and potential tumor suppressors in lung adenocarcinoma via bioinformatical analysis
Source: BMC Cancer. 2021 May 26;21:616. doi: 10.1186/s12885-021-08308-3 (PMC8157630; doi:10.1186/s12885-021-08308-3)
Supplement: Supplementary file 3 — Additional file 3: Table S3. Key properties of PPI network (related to Fig. 2). Table S3–1. Key properties of PPI network of common DEGs (related to Fig. 2a). Table S3–2. Key properties of PPI network of 17 central DEGs (related to Fig. 2b). [file 12885_2021_8308_MOESM3_ESM.xlsx]

## Sheet: Table of Contents
	Table S3. Key properties of PPI network (related to Figure 2).
	Table S3-1. Key properties of PPI network of common DEGs (related to Figure 2A).
	Table S3-2. Key properties of PPI network of 17 central DEGs (related to Figure 2B).

## Sheet: Table S3-1
Table S3-1. Key properties of PPI network of common DEGs (related to Figure 2A).
Shared name	Degree	BetweennessCentrality	ClosenessCentrality	AverageShortestPathLength	NeighborhoodConnectivity	TopologicalCoefficient	ClusteringCoefficient	MCODE_Score
VWF	21	0.313072	0.4	2.5	7.52381	0.112623	0.119048	4.46429
CDH5	20	0.184746	0.390244	2.5625	7.8	0.124194	0.210526	4.16667
PECAM1	19	0.160703	0.392638	2.54688	8.78947	0.131579	0.22807	4.16667
CAV1	15	0.174576	0.373178	2.67969	8.2	0.131148	0.152381	1.46667
ACE	13	0.125445	0.358543	2.78906	7.76923	0.139601	0.153846	1.5
GNG11	11	0.0632116	0.301887	3.3125	5.72727	0.22028	0.290909	2.33333
TEK	10	0.0258268	0.351648	2.84375	11.5	0.239583	0.6	4.16667
ROBO4	10	0.108144	0.342246	2.92188	10.2	0.210417	0.355556	5
EDNRB	10	0.0936197	0.330749	3.02344	7.4	0.187179	0.288889	4
ANGPT1	9	0.0758347	0.340426	2.9375	10.5556	0.243386	0.361111	5
SLIT2	8	0.0970199	0.277056	3.60938	3.5	0.1875	0.107143	1.4
ADRA1A	8	0.021872	0.294253	3.39844	7	0.229167	0.357143	4
KLF4	8	0.031397	0.308434	3.24219	7.625	0.237903	0.214286	3
RXFP1	8	0.0720067	0.27409	3.64844	5.375	0.238095	0.25	4
CD93	8	0.0618229	0.324873	3.07812	8	0.221429	0.214286	3
PTPRB	8	0.117515	0.314496	3.17969	8.5	0.246324	0.321429	4
TIE1	8	0.0131483	0.344086	2.90625	13	0.295455	0.75	4.46429
ACVRL1	7	0.0428348	0.312195	3.20312	7.28571	0.21645	0.285714	3
LYVE1	7	0.0139411	0.322418	3.10156	12.4286	0.315018	0.619048	5
EMCN	7	0.0314972	0.309179	3.23438	9.71429	0.336735	0.428571	3.73333
CD36	6	0.030101	0.309179	3.23438	7.66667	0.255556	0.333333	3
S1PR1	6	0.0369182	0.329049	3.03906	12.1667	0.276515	0.4	1.71429
SOX17	6	0.0257672	0.307692	3.25	11.1667	0.328431	0.466667	2.7
AGER	6	0.0561414	0.320802	3.11719	7.83333	0.203704	0.133333	1.66667
SMAD9	5	0.00484469	0.280702	3.5625	6.4	0.32	0.5	3
PPBP	5	0.0283383	0.308434	3.24219	8.4	0.266667	0.3	3
VIPR1	5	0.015625	0.241509	4.14062	5.6	0.385714	0.6	4
GPC3	5	0.0253252	0.253968	3.9375	3	0.24	0.1	2
MMP1	5	0.0187347	0.292237	3.42188	6	0.263158	0	0.333333
GRK5	5	0.00370343	0.297674	3.35938	9.8	0.337931	0.7	4
P2RY1	5	0.014929	0.315271	3.17188	11	0.308571	0.6	4
FHL1	5	0.0209235	0.258586	3.86719	3.2	0.236364	0.1	2
TBX3	5	0.0196403	0.253968	3.9375	4.8	0.275	0.2	1.66667
FOXF1	5	0.0214963	0.258065	3.875	3.8	0.266667	0.1	2
CALCRL	4	0	0.241055	4.14844	7	0.466667	1	4
RAMP3	4	0	0.241055	4.14844	7	0.466667	1	4
SERPIND1	4	0.0501857	0.297674	3.35938	7.75	0.268519	0.166667	2
MMP7	4	0.00437384	0.312958	3.19531	14.75	0.402778	0.5	3
NFASC	4	0.107951	0.251968	3.96875	4.25	0.288462	0.166667	2
SMAD6	4	0.00542205	0.251968	3.96875	5	0.365385	0.333333	1.66667
CP	4	0.0172364	0.244275	4.09375	3	0.3125	0.166667	2
MME	4	0.00240751	0.304762	3.28125	10.5	0.35	0.5	1.4
PDE5A	4	0.015625	0.283186	3.53125	8	0.407895	0.5	3
LPHN2	4	0.0266934	0.258586	3.86719	5.25	0.283333	0	0.4
CD24	4	0.00203749	0.301176	3.32031	9.75	0.336207	0.5	1.4
AQP4	4	0.0757874	0.2048	4.88281	3.25	0.375	0.333333	1.66667
RASIP1	4	0.0310039	0.290249	3.44531	8.5	0.369565	0.333333	1.2
GPM6A	4	0.015748	0.171352	5.83594	2.5	0.45	0.333333	1.66667
NTNG1	4	0.000185	0.21843	4.57812	3.5	0.4375	0.5	1.4
SFTPC	4	0.0463588	0.3026	3.30469	8	0.291667	0	0.4
FABP4	3	0.0118793	0.293578	3.40625	9.33333	0.391304	0.333333	2
TTN	3	0.025474	0.291572	3.42969	9.33333	0.36	0.333333	2
SPTBN1	3	0.0173628	0.229391	4.35938	2.66667	0.466667	0.333333	2
RHOJ	3	0.0190757	0.19076	5.24219	1.66667	0.333333	0	0.5
EPAS1	3	0.00532411	0.299065	3.34375	11.3333	0.382716	0	0.5
SIX1	3	0.0221457	0.280702	3.5625	7	0.333333	0	0.5
MCEMP1	3	0	0.264463	3.78125	7.33333	0.488889	1	3
SSTR1	3	0	0.27409	3.64844	7.33333	0.458333	1	3
KL	3	0.0163147	0.286353	3.49219	8.66667	0.416667	0.333333	2
FGFR4	3	0.0473079	0.273504	3.65625	4.66667	0.333333	0	0.5
LPHN3	3	0.0126624	0.245681	4.07031	6	0.384615	0	0.5
ITGA8	3	0.0463829	0.290249	3.44531	8	0.333333	0	0.5
GJB2	3	0.015625	0.275862	3.625	7	0.416667	0.333333	2
PDK4	3	0.015625	0.246628	4.05469	3.33333	0.428571	0.333333	2
GRIA1	3	0.015625	0.171123	5.84375	3	0.533333	0.333333	2
SLC6A4	3	0.015625	0.27234	3.67188	7.33333	0.411765	0.333333	2
TGFBR3	3	0.00802839	0.25098	3.98438	5.33333	0.416667	0.333333	2
KCNK3	3	0	0.277657	3.60156	9	0.5	1	3
SOX7	3	0.0012142	0.291572	3.42969	12.6667	0.506667	0.666667	1.66667
HHIP	3	0.018807	0.268344	3.72656	5	0.333333	0	0.5
TNNC1	2	0	0.234862	4.25781	4	0.666667	1	2
STARD13	2	0.0235869	0.218803	4.57031	5.5	0.5	0	0.666667
ARHGAP6	2	0.0109293	0.198758	5.03125	2.5	0.5	0	0.666667
COL6A6	2	0.015625	0.226148	4.42188	2	0.5	0	0.666667
SCN7A	2	0	0.210873	4.74219	3.5	0.7	1	2
SDPR	2	0.00687834	0.277056	3.60938	10	0.5	0	0.666667
GIMAP8	2	0.015625	0.246628	4.05469	4.5	0.5	0	0.666667
IGSF10	2	0.000312	0.206452	4.84375	3.5	0.833333	0	0.666667
STX11	2	0.6	0.555556	1.8	2	0.5	0	0.666667
GNLY	2	0.6	0.555556	1.8	2	0.5	0	0.666667
ECSCR	2	0	0.28764	3.47656	15	0.714286	1	2
DPP6	2	0	0.170667	5.85938	4	0.8	1	2
SEMA5A	2	0	0.217687	4.59375	6	0.75	1	2
HEG1	2	0	0.22575	4.42969	3	0.75	1	2
CCM2L	2	0	0.22575	4.42969	3	0.75	1	2
SVEP1	2	0.0033605	0.28764	3.47656	11.5	0.525	0	0.666667
SH3GL3	2	0.0310039	0.216582	4.61719	2.5	0.5	0	0.666667
SEMA6D	2	0	0.217687	4.59375	6	0.75	1	2
EMP2	2	0.015625	0.273504	3.65625	8	0.5	0	0.666667
PPP1R14A	2	0.023729	0.259109	3.85938	6.5	0.5	0	0.666667
CLIC5	2	0.015625	0.244275	4.09375	3.5	0.5	0	0.666667
CCBE1	2	0.000123	0.245211	4.07812	4.5	0.583333	0	0.666667
CLDN18	2	0.0228751	0.236599	4.22656	3	0.5	0	0.666667
SEMA3G	2	0	0.217687	4.59375	6	0.75	1	2
LDB2	2	0.015625	0.178771	5.59375	1.5	0.5	0	0.666667
STXBP6	2	0.4	0.454545	2.2	1.5	0.5	0	0.666667
DUOX1	2	0.00901821	0.270613	3.69531	8.5	0.5	0	0.666667
KLRF1	2	0.4	0.454545	2.2	1.5	0.5	0	0.666667
HS6ST2	1	0	0.202853	4.92969	5	0	0	0
ARHGEF26	1	0	0.160401	6.23438	3	0	0	0
HBB	1	0	0.236162	4.23438	5	0	0	0
DACH1	1	0	0.219554	4.55469	3	0	0	0
COL10A1	1	0	0.184704	5.41406	2	0	0	0
QKI	1	0	0.286353	3.49219	21	0	0	0
GUCY1A2	1	0	0.221071	4.52344	4	0	0	0
GIMAP1	1	0	0.198142	5.04688	2	0	0	0
HABP2	1	0	0.229803	4.35156	4	0	0	0
FCN3	1	0	0.245681	4.07031	8	0	0	0
TMPRSS4	1	0	0.216582	4.61719	3	0	0	0
AKAP12	1	0	0.254473	3.92969	9	0	0	0
ERG	1	0	0.281319	3.55469	20	0	0	0
MYCT1	1	0	0.236599	4.22656	7	0	0	0
SEMA6A	1	0	0.217317	4.60156	8	0	0	0
CD300LG	1	0	0.236599	4.22656	7	0	0	0
ACADL	1	0	0.198142	5.04688	3	0	0	0
HOMER2	1	0	0.146286	6.83594	3	0	0	0
CLIC6	1	0	0.196621	5.08594	2	0	0	0
GDF15	1	0	0.236162	4.23438	8	0	0	0
SH2D3C	1	0	0.225352	4.4375	3	0	0	0
CYYR1	1	0	0.151839	6.58594	2	0	0	0
TMEM100	1	0	0.238361	4.19531	7	0	0	0
VGLL3	1	0	0.333333	3	2	0	0	0
FAM107A	1	0	0.146453	6.82812	4	0	0	0
WISP2	1	0	0.286353	3.49219	21	0	0	0
TFAP2A	1	0	0.202853	4.92969	5	0	0	0
JAM2	1	0	0.281319	3.55469	20	0	0	0
AOC3	1	0	0.333333	3	2	0	0	0
EML1	1	0	0.215126	4.64844	2	0	0	0
GPX3	1	0	0.196621	5.08594	4	0	0	0
TRHDE	1	0	0.264463	3.78125	13	0	0	0
NDRG4	1	0	0.194825	5.13281	5	0	0	0
TCF21	1	0	0.205457	4.86719	5	0	0	0
SPOCK2	1	0	0.226549	4.41406	5	0	0	0
ADH1B	1	0	0.214405	4.66406	3	0	0	0
GHR	1	0	1	1	1	0	0	0
PDE8B	1	0	1	1	1	0	0	0
NEK2	1	0	0.205788	4.85938	5	0	0	0

## Sheet: Table S3-2
Table S3-2. Key properties of PPI network of 17 central DEGs (related to Figure 2B).
Shared name	Degree	BetweennessCentrality	ClosenessCentrality	AverageShortestPathLength	NeighborhoodConnectivity	TopologicalCoefficient	ClusteringCoefficient	MCODE_Score
VWF	8	0.538333	0.516129	1.9375	6.375	0.568182	0.642857	4.46429
CDH5	8	0.0313889	0.421053	2.375	6.375	0.708333	0.75	4.16667
TEK	8	0.0313889	0.421053	2.375	6.375	0.708333	0.75	4.16667
TIE1	8	0.0313889	0.421053	2.375	6.375	0.708333	0.75	4.46429
PECAM1	7	0.005	0.410256	2.4375	6.85714	0.761905	0.857143	4.16667
ANGPT1	6	0.0208333	0.4	2.5	7.16667	0.796296	0.866667	5
LYVE1	5	0	0.390244	2.5625	7.8	0.866667	1	5
ROBO4	5	0	0.390244	2.5625	7.8	0.866667	1	5
P2RY1	4	0.525	0.5	2	4.5	0.386364	0.5	4
EDNRB	4	0.4	0.432432	2.3125	3.5	0.464286	0.5	4
RXFP1	4	0.325	0.347826	2.875	3.25	0.5	0.5	4
PTPRB	4	0	0.32	3.125	7.5	0.9375	1	4
VIPR1	3	0	0.271186	3.6875	3.33333	0.833333	1	4
ADRA1A	3	0	0.390244	2.5625	3.66667	0.733333	1	4
GRK5	3	0	0.390244	2.5625	3.66667	0.733333	1	4
RAMP3	3	0	0.271186	3.6875	3.33333	0.833333	1	4
CALCRL	3	0	0.271186	3.6875	3.33333	0.833333	1	4
