# Supplementary material for: Identification of significant genes as prognostic markers and potential tumor suppressors in lung adenocarcinoma via bioinformatical analysis
Source: BMC Cancer. 2021 May 26;21:616. doi: 10.1186/s12885-021-08308-3 (PMC8157630; doi:10.1186/s12885-021-08308-3)
Supplement: Supplementary file 4 — Additional file 4: Table S4. Validation of the 189 common DEGs in E-GEOD-30219 datasets. Table S4–1. Validation of the 162 common down-regulated DEGs in E-GEOD-30219 datasets. Table S4–2. Validation of the 27 common up-regulated DEGs in E-GEOD-30219 datasets. [file 12885_2021_8308_MOESM4_ESM.xlsx]

## Sheet: Table of Contents
	Table S4. Validation of the 189 common DEGs in E-GEOD-30219 datasets.
	Table S4-1. Validation of the 162 common down-regulated DEGs in E-GEOD-30219 datasets.
	Table S4-2. Validation of the 27 common up-regulated DEGs in E-GEOD-30219 datasets.

## Sheet: Table S4-1
Table S4-1. Validation of the 162 common down-regulated DEGs in E-GEOD-30219 datasets.
*Bold font represents the 17 genes identified from PPI network.
ID	Gene.symbol*	Gene.title	log2(fold change)	Pvalue
205637_s_at	SH3GL3	SH3 domain containing GRB2 like 3, endophilin A3	-1.878	1.35519e-35
235978_at	FABP4	fatty acid binding protein 4	-2.114	4.38531e-35
213715_s_at	KANK3	KN motif and ankyrin repeat domains 3	-2.312	5.79429e-29
231947_at	MYCT1	myc target 1	-1.855	5.3827e-28
209074_s_at	FAM107A	family with sequence similarity 107 member A	-3.878	2.62422e-27
207547_s_at	FAM107A	family with sequence similarity 107 member A	-2.235	3.69828e-27
207302_at	SGCG	sarcoglycan gamma	-2.057	3.5156e-26
229151_at	SLC14A1	solute carrier family 14 member 1 (Kidd blood group)	-2.135	4.45656e-26
209470_s_at	GPM6A	glycoprotein M6A	-4.075	6.68344e-26
230132_at	PCAT19	prostate cancer associated transcript 19 (non-protein coding)	-1.705	5.80764e-24
203074_at	ANXA8L1///ANXA8	annexin A8-like 1///annexin A8	-2.846	6.29506e-24
209469_at	GPM6A	glycoprotein M6A	-3.562	1.46555e-23
237390_at	ADRA1A	adrenoceptor alpha 1A	-1.908	2.37684e-23
215028_at	SEMA6A	semaphorin 6A	-2.313	4.50817e-23
236154_at	QKI	QKI, KH domain containing RNA binding	-1.689	5.11682e-23
203980_at	FABP4	fatty acid binding protein 4	-4.613	8.97429e-23
230469_at	RTKN2	rhotekin 2	-3.15	9.07821e-23
219761_at	CLEC1A	C-type lectin domain family 1 member A	-1.607	1.83654e-22
205856_at	SLC14A1	solute carrier family 14 member 1 (Kidd blood group)	-2.567	2.07014e-22
229985_at	BTNL9	butyrophilin like 9	-1.997	2.85759e-22
231991_at	CCM2L	CCM2 like scaffolding protein	-1.843	3.17687e-22
242009_at	SLC6A4	solute carrier family 6 member 4	-3.305	9.48418e-22
243813_at	LINC00968	long intergenic non-protein coding RNA 968	-2.783	9.7949e-22
226028_at	ROBO4	roundabout guidance receptor 4	-2.26	1.01158e-21
227780_s_at	ECSCR	endothelial cell surface expressed chemotaxis and apoptosis regulator	-1.861	1.18304e-21
217046_s_at	AGER	advanced glycosylation end-product specific receptor	-2.796	1.1885e-21
224013_s_at	SOX7	SRY-box 7	-1.856	1.52757e-21
243481_at	RHOJ	ras homolog family member J	-1.535	1.75388e-21
204395_s_at	GRK5	G protein-coupled receptor kinase 5	-1.128	1.83654e-21
230670_at	IGSF10	immunoglobulin superfamily member 10	-2.13	2.04644e-21
228807_at	ASPA	aspartoacylase	-0.953	2.35505e-21
227929_at	LIN7A	lin-7 homolog A, crumbs cell polarity complex component	-1.99	2.58226e-21
204154_at	CDO1	cysteine dioxygenase type 1	-2.796	2.77971e-21
1557729_at	GRK5	G protein-coupled receptor kinase 5	-1.235	4.63447e-21
230560_at	STXBP6	syntaxin binding protein 6	-3.396	5.08159e-21
215918_s_at	SPTBN1	spectrin beta, non-erythrocytic 1	-2.182	5.14044e-21
1556579_s_at	IGSF10	immunoglobulin superfamily member 10	-2.831	5.66239e-21
204642_at	S1PR1	sphingosine-1-phosphate receptor 1	-1.823	5.71479e-21
228434_at	BTNL9	butyrophilin like 9	-2.857	7.07946e-21
206030_at	ASPA	aspartoacylase	-1.934	9.14113e-21
229893_at	FRMD3	FERM domain containing 3	-1.617	1.01391e-20
209793_at	GRIA1	glutamate ionotropic receptor AMPA type subunit 1	-1.959	1.1246e-20
229127_at	JAM2	junctional adhesion molecule 2	-2.128	1.45546e-20
204271_s_at	EDNRB	endothelin receptor type B	-2.442	1.58125e-20
241811_x_at	SLC6A4	solute carrier family 6 member 4	-1.901	1.58855e-20
220244_at	LINC00312	long intergenic non-protein coding RNA 312	-2.409	1.64437e-20
230645_at	FRMD3	FERM domain containing 3	-1.981	1.94089e-20
227923_at	SHANK3	SH3 and multiple ankyrin repeat domains 3	-1.822	2.76694e-20
238206_at	RXFP1	relaxin/insulin like family peptide receptor 1	-1.396	3.28852e-20
209614_at	ADH1B	alcohol dehydrogenase 1B (class I), beta polypeptide	-2.777	3.72392e-20
219213_at	JAM2	junctional adhesion molecule 2	-1.895	3.95367e-20
226462_at	STXBP6	syntaxin binding protein 6	-1.971	6.09537e-20
233903_s_at	ARHGEF26	Rho guanine nucleotide exchange factor 26	-1.881	8.74984e-20
206481_s_at	LDB2	LIM domain binding 2	-2.089	9.01571e-20
204396_s_at	GRK5	G protein-coupled receptor kinase 5	-1.863	1.07895e-19
219682_s_at	TBX3	T-box 3	-2.298	1.11429e-19
220027_s_at	RASIP1	Ras interacting protein 1	-1.699	1.39316e-19
219993_at	SOX17	SRY-box 17	-1.71	1.46555e-19
1552715_a_at	RXFP1	relaxin/insulin like family peptide receptor 1	-1.37	1.64816e-19
235670_at	STX11	syntaxin 11	-2.555	1.65959e-19
201539_s_at	FHL1	four and a half LIM domains 1	-2.787	1.66341e-19
242600_at	FRMD3	FERM domain containing 3	-1.06	1.89671e-19
229641_at	CCBE1	collagen and calcium binding EGF domains 1	-2.111	2.5527e-19
1552509_a_at	CD300LG	CD300 molecule like family member g	-1.721	4.05509e-19
203435_s_at	MME	membrane metallo-endopeptidase	-2.336	4.15911e-19
228766_at	CD36	CD36 molecule	-3.281	5.12861e-19
207519_at	SLC6A4	solute carrier family 6 member 4	-2.214	6.09537e-19
205498_at	GHR	growth hormone receptor	-2.321	1.15345e-18
242324_x_at	CCBE1	collagen and calcium binding EGF domains 1	-1.446	1.1749e-18
220994_s_at	STXBP6	syntaxin binding protein 6	-2.303	1.20781e-18
219689_at	SEMA3G	semaphorin 3G	-1.961	1.27057e-18
214505_s_at	FHL1	four and a half LIM domains 1	-2.91	2.38232e-18
206167_s_at	ARHGAP6	Rho GTPase activating protein 6	-2.11	2.60016e-18
223449_at	SEMA6A	semaphorin 6A	-1.65	3.80189e-18
219866_at	CLIC5	chloride intracellular channel 5	-2.941	3.84592e-18
210298_x_at	FHL1	four and a half LIM domains 1	-2.894	4.59198e-18
217177_s_at	PTPRB	protein tyrosine phosphatase, receptor type B	-1.42	4.7863e-18
228339_at	ECSCR	endothelial cell surface expressed chemotaxis and apoptosis regulator	-1.737	5.08159e-18
231804_at	RXFP1	relaxin/insulin like family peptide receptor 1	-1.304	5.66239e-18
205405_at	SEMA5A	semaphorin 5A	-1.501	6.1235e-18
210299_s_at	FHL1	four and a half LIM domains 1	-3.471	7.74462e-18
213103_at	STARD13	StAR related lipid transfer domain containing 13	-1.489	8.33681e-18
206488_s_at	CD36	CD36 molecule	-2.605	8.66962e-18
206702_at	TEK	TEK receptor tyrosine kinase	-2.259	8.70964e-18
226625_at	TGFBR3	transforming growth factor beta receptor 3	-2.484	1.05196e-17
235489_at	RHOJ	ras homolog family member J	-1.956	1.06905e-17
225660_at	SEMA6A	semaphorin 6A	-2.123	1.08643e-17
219552_at	SVEP1	sushi, von Willebrand factor type A, EGF and pentraxin domain containing 1	-1.053	1.30918e-17
227779_at	ECSCR	endothelial cell surface expressed chemotaxis and apoptosis regulator	-1.389	1.38357e-17
238905_at	RHOJ	ras homolog family member J	-1.246	1.84077e-17
229576_s_at	TBX3	T-box 3	-1.216	1.88365e-17
238906_s_at	RHOJ	ras homolog family member J	-1.667	1.89234e-17
220266_s_at	KLF4	Kruppel like factor 4	-2.428	2.17771e-17
206701_x_at	EDNRB	endothelin receptor type B	-2.348	3.45939e-17
234996_at	CALCRL	calcitonin receptor like receptor	-2.207	3.79315e-17
210838_s_at	ACVRL1	activin A receptor like type 1	-1.112	4.02717e-17
204731_at	TGFBR3	transforming growth factor beta receptor 3	-2.457	4.65586e-17
228568_at	MYZAP	myocardial zonula adherens protein	-1.964	5.09331e-17
230943_at	SOX17	SRY-box 17	-1.308	5.37032e-17
229529_at	TCF21	transcription factor 21	-1.966	5.42001e-17
222121_at	ARHGEF26	Rho guanine nucleotide exchange factor 26	-1.646	5.68853e-17
205019_s_at	VIPR1	vasoactive intestinal peptide receptor 1	-1.941	5.90201e-17
204796_at	EML1	echinoderm microtubule associated protein like 1	-1.793	7.43019e-17
228540_at	QKI	QKI, KH domain containing RNA binding	-1.199	9.12011e-17
219937_at	TRHDE	thyrotropin releasing hormone degrading enzyme	-1.71	1.02094e-16
242220_at	SPTBN1	spectrin beta, non-erythrocytic 1	-0.5	1.05196e-16
209897_s_at	SLIT2	slit guidance ligand 2	-2.149	1.09901e-16
243805_at	CCBE1	collagen and calcium binding EGF domains 1	-1.422	1.34896e-16
203065_s_at	CAV1	caveolin 1	-2.486	1.6788e-16
217628_at	CLIC5	chloride intracellular channel 5	-2.303	2.02302e-16
219059_s_at	LYVE1	lymphatic vessel endothelial hyaluronan receptor 1	-2.109	3.25837e-16
220037_s_at	LYVE1	lymphatic vessel endothelial hyaluronan receptor 1	-2.381	3.38844e-16
212097_at	CAV1	caveolin 1	-2.333	3.50752e-16
205472_s_at	DACH1	dachshund family transcription factor 1	-0.987	3.92645e-16
228698_at	SOX7	SRY-box 7	-2.421	4.1115e-16
231925_at	P2RY1	purinergic receptor P2Y1	-1.679	4.16869e-16
225544_at	TBX3	T-box 3	-1.24	6.29506e-16
243917_at	CLIC5	chloride intracellular channel 5	-0.975	6.68344e-16
205935_at	FOXF1	forkhead box F1	-2.11	7.70903e-16
201540_at	FHL1	four and a half LIM domains 1	-2.94	8.47227e-16
209555_s_at	CD36	CD36 molecule	-2.632	9.03649e-16
210081_at	AGER	advanced glycosylation end-product specific receptor	-4.221	1.06414e-15
202523_s_at	SPOCK2	sparc/osteonectin, cwcv and kazal-like domains proteoglycan (testican) 2	-1	1.07399e-15
205326_at	RAMP3	receptor (G protein-coupled) activity modifying protein 3	-1.844	1.1246e-15
242332_at	FENDRR	FOXF1 adjacent non-coding developmental regulatory RNA	-0.967	1.21339e-15
244455_at	KCNT2	potassium sodium-activated channel subfamily T member 2	-1.923	1.22744e-15
226304_at	HSPB6	heat shock protein family B (small) member 6	-1.274	1.36144e-15
202112_at	VWF	von Willebrand factor	-1.835	1.36458e-15
210190_at	STX11	syntaxin 11	-1.5	1.41579e-15
221841_s_at	KLF4	Kruppel like factor 4	-2.759	1.57398e-15
220646_s_at	KLRF1	killer cell lectin like receptor F1	-1.801	1.66341e-15
1553129_at	SVEP1	sushi, von Willebrand factor type A, EGF and pentraxin domain containing 1	-0.829	1.80717e-15
239942_at	GNG11	G protein subunit gamma 11	-1.974	2.48313e-15
202759_s_at	PALM2-AKAP2///AKAP2	PALM2-AKAP2 readthrough///A-kinase anchoring protein 2	-1.654	2.67917e-15
226673_at	SH2D3C	SH2 domain containing 3C	-1.342	2.89734e-15
228546_at	DPP6	dipeptidyl peptidase like 6	-0.958	3.0761e-15
219230_at	TMEM100	transmembrane protein 100	-3.667	3.08319e-15
204931_at	TCF21	transcription factor 21	-2.965	3.31131e-15
226950_at	ACVRL1	activin A receptor like type 1	-1.717	3.37287e-15
202760_s_at	PALM2-AKAP2///AKAP2	PALM2-AKAP2 readthrough///A-kinase anchoring protein 2	-1.683	3.50752e-15
204273_at	EDNRB	endothelin receptor type B	-2.65	4.62381e-15
212071_s_at	SPTBN1	spectrin beta, non-erythrocytic 1	-1.081	5.12861e-15
203865_s_at	ADARB1	adenosine deaminase, RNA specific B1	-2.052	5.42001e-15
228915_at	DACH1	dachshund family transcription factor 1	-1.959	6.54636e-15
228665_at	CYYR1	cysteine and tyrosine rich 1	-1.764	7.17794e-15
213169_at	SEMA5A	semaphorin 5A	-1.936	9.01571e-15
205471_s_at	DACH1	dachshund family transcription factor 1	-2.004	9.2045e-15
208982_at	PECAM1	platelet and endothelial cell adhesion molecule 1	-1.498	9.72747e-15
225207_at	PDK4	pyruvate dehydrogenase kinase 4	-2.454	1.09901e-14
204579_at	FGFR4	fibroblast growth factor receptor 4	-2.19	1.1722e-14
200878_at	EPAS1	endothelial PAS domain protein 1	-1.501	1.27057e-14
211726_s_at	FMO2	flavin containing monooxygenase 2	-2.706	1.46218e-14
230992_at	BTNL9	butyrophilin like 9	-0.876	1.49968e-14
236088_at	NTNG1	netrin G1	-1.182	1.50661e-14
209904_at	TNNC1	troponin C1, slow skeletal and cardiac type	-2.905	1.8281e-14
218723_s_at	RGCC	regulator of cell cycle	-1.996	2.18273e-14
1557094_at	LOC100996760	uncharacterized LOC100996760	-1.521	3.31894e-14
222717_at	SDPR	serum deprivation response	-2.651	3.46737e-14
200672_x_at	SPTBN1	spectrin beta, non-erythrocytic 1	-1.253	3.48337e-14
229427_at	SEMA5A	semaphorin 5A	-1.268	4.63447e-14
235849_at	SCARA5	scavenger receptor class A member 5	-2.146	4.9204e-14
236401_at	GIMAP1	GTPase, IMAP family member 1	-1.236	5.66239e-14
230250_at	PTPRB	protein tyrosine phosphatase, receptor type B	-2.098	5.91562e-14
214767_s_at	HSPB6	heat shock protein family B (small) member 6	-1.046	6.36796e-14
236927_at	SVEP1	sushi, von Willebrand factor type A, EGF and pentraxin domain containing 1	-0.742	6.36796e-14
227197_at	ARHGEF26	Rho guanine nucleotide exchange factor 26	-2.349	6.56145e-14
236583_at	GIMAP1	GTPase, IMAP family member 1	-1.286	7.58578e-14
228850_s_at	SLIT2	slit guidance ligand 2	-1.983	8.35603e-14
200671_s_at	SPTBN1	spectrin beta, non-erythrocytic 1	-1.283	8.37529e-14
229839_at	SCARA5	scavenger receptor class A member 5	-2.515	9.22571e-14
202877_s_at	CD93	CD93 molecule	-1.36	9.68278e-14
235568_at	MCEMP1	mast cell expressed membrane protein 1	-3.12	1.03992e-13
227088_at	PDE5A	phosphodiesterase 5A	-1.912	1.05682e-13
205846_at	PTPRB	protein tyrosine phosphatase, receptor type B	-1.75	1.22744e-13
226342_at	SPTBN1	spectrin beta, non-erythrocytic 1	-1.207	1.36458e-13
240306_at	LINC00312	long intergenic non-protein coding RNA 312	-0.721	1.38676e-13
236029_at	FAT3	FAT atypical cadherin 3	-2.072	1.43219e-13
214091_s_at	GPX3	glutathione peroxidase 3	-2.203	1.46218e-13
218711_s_at	SDPR	serum deprivation response	-2.311	1.64816e-13
239827_at	RGCC	regulator of cell cycle	-0.797	1.71791e-13
235306_at	GIMAP8	GTPase, IMAP family member 8	-1.86	1.79887e-13
206953_s_at	ADGRL2	adhesion G protein-coupled receptor L2	-1.485	2.14783e-13
228268_at	FMO2	flavin containing monooxygenase 2	-2.546	2.22331e-13
226694_at	PALM2-AKAP2///AKAP2	PALM2-AKAP2 readthrough///A-kinase anchoring protein 2	-1.473	2.30144e-13
235228_at	CCDC85A	coiled-coil domain containing 85A	-2.07	2.53513e-13
204677_at	CDH5	cadherin 5	-1.618	3.09742e-13
202524_s_at	SPOCK2	sparc/osteonectin, cwcv and kazal-like domains proteoglycan (testican) 2	-1.806	3.34195e-13
205866_at	FCN3	ficolin 3	-3.304	5.06991e-13
220471_s_at	MYCT1	myc target 1	-0.693	6.77642e-13
243059_at	FENDRR	FOXF1 adjacent non-coding developmental regulatory RNA	-0.728	7.44732e-13
230130_at	SLIT2	slit guidance ligand 2	-2.113	7.62079e-13
208981_at	PECAM1	platelet and endothelial cell adhesion molecule 1	-1.371	7.70903e-13
213247_at	SVEP1	sushi, von Willebrand factor type A, EGF and pentraxin domain containing 1	-1.81	1.06414e-12
202878_s_at	CD93	CD93 molecule	-1.536	1.79473e-12
235044_at	CYYR1	cysteine and tyrosine rich 1	-1.437	1.91426e-12
213316_at	KIAA1462	KIAA1462	-1.736	2.03236e-12
228193_s_at	RGCC	regulator of cell cycle	-1.375	2.30144e-12
201348_at	GPX3	glutathione peroxidase 3	-1.972	2.93089e-12
208195_at	TTN	titin	-1.281	2.95801e-12
227874_at	EMCN	endomucin	-2.305	3.14775e-12
204894_s_at	AOC3	amine oxidase, copper containing 3	-2.151	3.90841e-12
235131_at	RHOJ	ras homolog family member J	-0.911	4.85289e-12
213541_s_at	ERG	ERG, ETS transcription factor	-1.478	4.86407e-12
242641_at	COL6A6	collagen type VI alpha 6 chain	-1.059	5.92925e-12
242809_at	IL1RL1	interleukin 1 receptor like 1	-1.278	6.05341e-12
1552318_at	GIMAP1	GTPase, IMAP family member 1	-1.497	7.16143e-12
220170_at	FHL5	four and a half LIM domains 5	-1.68	9.44061e-12
212822_at	HEG1	heart development protein with EGF like domains 1	-1.291	1.01158e-11
212713_at	MFAP4	microfibrillar associated protein 4	-2.462	1.10917e-11
234103_at	KCNT2	potassium sodium-activated channel subfamily T member 2	-1.122	1.14025e-11
241926_s_at	ERG	ERG, ETS transcription factor	-1.175	1.37088e-11
206069_s_at	ACADL	acyl-CoA dehydrogenase, long chain	-2.085	1.39959e-11
205792_at	WISP2	WNT1 inducible signaling pathway protein 2	-2.03	1.57036e-11
225078_at	EMP2	epithelial membrane protein 2	-1.917	1.62181e-11
211699_x_at	HBA2///HBA1	hemoglobin subunit alpha 2///hemoglobin subunit alpha 1	-2.969	1.71791e-11
204975_at	EMP2	epithelial membrane protein 2	-1.751	1.89671e-11
239345_at	SLC19A3	solute carrier family 19 member 3	-1.252	2.32809e-11
222885_at	EMCN	endomucin	-1.735	2.38781e-11
211237_s_at	FGFR4	fibroblast growth factor receptor 4	-1.127	2.40991e-11
227006_at	PPP1R14A	protein phosphatase 1 regulatory inhibitor subunit 14A	-1.768	2.77332e-11
213317_at	CLIC5	chloride intracellular channel 5	-3.049	3.01301e-11
209159_s_at	NDRG4	NDRG family member 4	-1.219	3.01995e-11
217414_x_at	HBA2///HBA1	hemoglobin subunit alpha 2///hemoglobin subunit alpha 1	-2.839	3.11172e-11
206757_at	PDE5A	phosphodiesterase 5A	-1.151	3.28852e-11
1555234_a_at	RHOJ	ras homolog family member J	-0.634	3.34965e-11
205960_at	PDK4	pyruvate dehydrogenase kinase 4	-1.769	3.38844e-11
203434_s_at	MME	membrane metallo-endopeptidase	-2.372	3.48337e-11
222079_at	ERG	ERG, ETS transcription factor	-0.453	3.76704e-11
204018_x_at	HBA2///HBA1	hemoglobin subunit alpha 2///hemoglobin subunit alpha 1	-2.832	3.9355e-11
223775_at	HHIP	hedgehog interacting protein	-1.76	4.51856e-11
229308_at	ANKRD29	ankyrin repeat domain 29	-2.3	4.89779e-11
209458_x_at	HBA2///HBA1	hemoglobin subunit alpha 2///hemoglobin subunit alpha 1	-2.882	5.14044e-11
220736_at	SLC19A3	solute carrier family 19 member 3	-1.398	5.22396e-11
219436_s_at	EMCN	endomucin	-1.893	5.87489e-11
213069_at	HEG1	heart development protein with EGF like domains 1	-1.245	7.63836e-11
1562321_at	PDK4	pyruvate dehydrogenase kinase 4	-1.3	7.90679e-11
225079_at	EMP2	epithelial membrane protein 2	-1.695	8.3946e-11
211745_x_at	HBA2///HBA1	hemoglobin subunit alpha 2///hemoglobin subunit alpha 1	-2.823	9.01571e-11
204797_s_at	EML1	echinoderm microtubule associated protein like 1	-1.379	9.977e-11
217232_x_at	HBB	hemoglobin subunit beta	-2.793	1.41254e-10
204468_s_at	TIE1	tyrosine kinase with immunoglobulin like and EGF like domains 1	-1.375	1.43549e-10
234066_at	IL1RL1	interleukin 1 receptor like 1	-1.034	1.51008e-10
237466_s_at	HHIP	hedgehog interacting protein	-2.074	1.59956e-10
1558964_at	FAT3	FAT atypical cadherin 3	-0.684	1.8578e-10
219597_s_at	DUOX1	dual oxidase 1	-2.238	2.18776e-10
1552667_a_at	SH2D3C	SH2 domain containing 3C	-0.944	2.37137e-10
220327_at	VGLL3	vestigial like family member 3	-2.035	2.4322e-10
207864_at	SCN7A	sodium voltage-gated channel alpha subunit 7	-1.875	2.50611e-10
209116_x_at	HBB	hemoglobin subunit beta	-2.943	2.60615e-10
220518_at	ABI3BP	ABI family member 3 binding protein	-0.76	2.61216e-10
1554789_a_at	PDE8B	phosphodiesterase 8B	-1.489	2.61818e-10
212636_at	QKI	QKI, KH domain containing RNA binding	-1.443	2.77332e-10
215800_at	DUOX1	dual oxidase 1	-1.537	2.85102e-10
204115_at	GNG11	G protein subunit gamma 11	-1.649	3.01995e-10
208983_s_at	PECAM1	platelet and endothelial cell adhesion molecule 1	-1.338	3.03389e-10
214541_s_at	QKI	QKI, KH domain containing RNA binding	-0.58	4.14e-10
214414_x_at	HBA2///HBA1	hemoglobin subunit alpha 2///hemoglobin subunit alpha 1	-2.603	4.77529e-10
209866_s_at	ADGRL3	adhesion G protein-coupled receptor L3	-1.418	4.9204e-10
221132_at	CLDN18	claudin 18	-3.134	5.17607e-10
213438_at	NFASC	neurofascin	-1.26	5.66239e-10
214265_at	ITGA8	integrin subunit alpha 8	-1.765	5.79429e-10
206331_at	CALCRL	calcitonin receptor like receptor	-1.497	6.223e-10
240646_at	GIMAP8	GTPase, IMAP family member 8	-0.67	8.14704e-10
211696_x_at	HBB	hemoglobin subunit beta	-2.635	8.55067e-10
207526_s_at	IL1RL1	interleukin 1 receptor like 1	-2.009	8.8308e-10
206068_s_at	ACADL	acyl-CoA dehydrogenase, long chain	-2.331	9.52796e-10
207789_s_at	DPP6	dipeptidyl peptidase like 6	-0.467	1.45211e-09
207069_s_at	SMAD6	SMAD family member 6	-1.631	1.70216e-09
235666_at	ITGA8	integrin subunit alpha 8	-1.794	1.72584e-09
211626_x_at	ERG	ERG, ETS transcription factor	-0.601	1.87932e-09
221133_s_at	CLDN18	claudin 18	-3.193	2.23357e-09
1555191_a_at	FHL5	four and a half LIM domains 5	-1.02	2.24905e-09
1558397_at	PECAM1	platelet and endothelial cell adhesion molecule 1	-1.502	2.25944e-09
205978_at	KL	klotho	-1.506	2.2751e-09
209894_at	LEPROT///LEPR	leptin receptor overlapping transcript///leptin receptor	-2.244	2.51189e-09
226955_at	AFAP1L1	actin filament associated protein 1 like 1	-1.196	2.84446e-09
220758_s_at	ROBO4	roundabout guidance receptor 4	-0.428	3.11889e-09
214856_at	SPTBN1	spectrin beta, non-erythrocytic 1	-0.327	3.57273e-09
226492_at	SEMA6D	semaphorin 6D	-1.615	4.00867e-09
235591_at	SSTR1	somatostatin receptor 1	-1.993	4.14954e-09
211520_s_at	GRIA1	glutamate ionotropic receptor AMPA type subunit 1	-0.508	4.98884e-09
230135_at	HHIP	hedgehog interacting protein	-2.548	5.68853e-09
227463_at	ACE	angiotensin I converting enzyme	-1.09	6.223e-09
241652_x_at	LIN7A	lin-7 homolog A, crumbs cell polarity complex component	-0.342	8.35603e-09
210815_s_at	CALCRL	calcitonin receptor like receptor	-1.548	8.3946e-09
209612_s_at	ADH1B	alcohol dehydrogenase 1B (class I), beta polypeptide	-3.177	8.62979e-09
209613_s_at	ADH1B	alcohol dehydrogenase 1B (class I), beta polypeptide	-3.289	9.07821e-09
1556037_s_at	HHIP	hedgehog interacting protein	-2.098	1.03276e-08
223395_at	ABI3BP	ABI family member 3 binding protein	-2.108	1.08643e-08
242047_at	RTKN2	rhotekin 2	-0.352	1.22462e-08
215454_x_at	SFTPC	surfactant protein C	-3.129	1.28529e-08
214146_s_at	PPBP	pro-platelet basic protein	-2.346	1.44544e-08
1560105_at	PTPRB	protein tyrosine phosphatase, receptor type B	-0.402	1.83231e-08
232578_at	CLDN18	claudin 18	-3.843	2.4322e-08
236264_at	ADGRL3	adhesion G protein-coupled receptor L3	-0.786	2.52348e-08
209886_s_at	SMAD6	SMAD family member 6	-0.852	2.66073e-08
213228_at	PDE8B	phosphodiesterase 8B	-1.357	2.67301e-08
1556786_at	PDE5A	phosphodiesterase 5A	-0.243	3.74973e-08
205608_s_at	ANGPT1	angiopoietin 1	-1.616	4.01791e-08
1555233_at	RHOJ	ras homolog family member J	-1.266	4.2462e-08
231842_at	KIAA1462	KIAA1462	-1.2	4.27563e-08
214799_at	NFASC	neurofascin	-0.363	4.45656e-08
230867_at	COL6A6	collagen type VI alpha 6 chain	-2.132	7.03072e-08
240088_at	PDE5A	phosphodiesterase 5A	-0.299	7.14496e-08
206742_at	PIR-FIGF///FIGF	PIR-FIGF readthrough///c-fos induced growth factor	-2.462	8.4918e-08
1552316_a_at	GIMAP1	GTPase, IMAP family member 1	-1.211	8.72971e-08
227719_at	SMAD9	SMAD family member 9	-1.643	1.47911e-07
1552315_at	GIMAP1	GTPase, IMAP family member 1	-0.938	1.6788e-07
226765_at	SPTBN1	spectrin beta, non-erythrocytic 1	-0.871	1.77011e-07
228504_at	SCN7A	sodium voltage-gated channel alpha subunit 7	-2.251	1.94984e-07
227399_at	VGLL3	vestigial like family member 3	-1.393	2.40991e-07
233801_s_at	SEMA6D	semaphorin 6D	-0.437	3.04089e-07
209220_at	GPC3	glypican 3	-1.891	3.22849e-07
229698_at	SHANK3	SH3 and multiple ankyrin repeat domains 3	-0.292	3.53183e-07
231841_s_at	KIAA1462	KIAA1462	-1.252	3.60579e-07
233882_s_at	SEMA6D	semaphorin 6D	-0.721	4.76431e-07
205609_at	ANGPT1	angiopoietin 1	-1.734	4.86407e-07
235115_at	PDE8B	phosphodiesterase 8B	-0.274	5.95662e-07
211565_at	SH3GL3	SH3 domain containing GRB2 like 3, endophilin A3	0.819	7.58578e-07
214135_at	CLDN18	claudin 18	-2.933	7.63836e-07
239092_at	ITGA8	integrin subunit alpha 8	-0.524	9.90832e-07
235108_at	KCNK3	potassium two pore domain channel subfamily K member 3	-1.257	1.05682e-06
200879_s_at	EPAS1	endothelial PAS domain protein 1	-1.28	1.21339e-06
242197_x_at	CD36	CD36 molecule	-0.305	1.52405e-06
209867_s_at	ADGRL3	adhesion G protein-coupled receptor L3	-0.794	1.84927e-06
238332_at	ANKRD29	ankyrin repeat domain 29	-1.762	2.4322e-06
233980_s_at	VWF	von Willebrand factor	-0.312	2.67301e-06
226931_at	TMTC1	transmembrane and tetratricopeptide repeat containing 1	-1.488	2.93089e-06
220454_s_at	SEMA6A	semaphorin 6A	-0.552	3.86367e-06
209749_s_at	ACE	angiotensin I converting enzyme	-0.492	4.05509e-06
232378_at	SLC5A9	solute carrier family 5 member 9	-0.833	4.19759e-06
238500_at	EMP2	epithelial membrane protein 2	-0.732	4.56037e-06
1560657_at	TIE1	tyrosine kinase with immunoglobulin like and EGF like domains 1	-0.272	4.59198e-06
206440_at	LIN7A	lin-7 homolog A, crumbs cell polarity complex component	-0.449	5.16416e-06
240027_at	LIN7A	lin-7 homolog A, crumbs cell polarity complex component	-0.239	5.62341e-06
227529_s_at	AKAP12	A-kinase anchoring protein 12	-1.639	6.83912e-06
1553279_at	BTNL9	butyrophilin like 9	-0.397	6.85488e-06
227530_at	AKAP12	A-kinase anchoring protein 12	-1.531	1.61065e-05
211489_at	ADRA1A	adrenoceptor alpha 1A	-0.19	2.32809e-05
241938_at	QKI	QKI, KH domain containing RNA binding	-0.992	2.91072e-05
206320_s_at	SMAD9	SMAD family member 9	-0.298	2.97167e-05
210066_s_at	AQP4	aquaporin 4	-1.843	5.3827e-05
205952_at	KCNK3	potassium two pore domain channel subfamily K member 3	-1.613	6.08135e-05
220574_at	SEMA6D	semaphorin 6D	-0.357	7.62079e-05
205495_s_at	GNLY	granulysin	-1.243	7.76247e-05
243706_at	CDO1	cysteine dioxygenase type 1	-0.254	8.41395e-05
210517_s_at	AKAP12	A-kinase anchoring protein 12	-1.349	8.79023e-05
1569850_at	ADGRL2	adhesion G protein-coupled receptor L2	-0.173	9.14113e-05
1553175_s_at	PDE5A	phosphodiesterase 5A	-0.381	0.000109144
226322_at	TMTC1	transmembrane and tetratricopeptide repeat containing 1	-1.346	0.000130617
210067_at	AQP4	aquaporin 4	-1.794	0.000190108
37145_at	GNLY	granulysin	-1.242	0.000191867
222917_s_at	TBX3	T-box 3	-0.226	0.00022751
211356_x_at	LEPROT///LEPR	leptin receptor overlapping transcript///leptin receptor	-1.336	0.000254097
212263_at	QKI	QKI, KH domain containing RNA binding	-0.526	0.00026485
210906_x_at	AQP4	aquaporin 4	-1.703	0.000272898
211355_x_at	LEPROT///LEPR	leptin receptor overlapping transcript///leptin receptor	-1.268	0.000275423
243645_at	NFASC	neurofascin	-0.189	0.000301995
205636_at	SH3GL3	SH3 domain containing GRB2 like 3, endophilin A3	0.232	0.000327341
207455_at	P2RY1	purinergic receptor P2Y1	-0.255	0.000349945
212262_at	QKI	QKI, KH domain containing RNA binding	-0.534	0.00041115
216191_s_at	TRDV3	T cell receptor delta variable 3	-1.052	0.000465586
210068_s_at	AQP4	aquaporin 4	-1.696	0.000470977
1569949_at	GRK5	G protein-coupled receptor kinase 5	0.195	0.00049204
211490_at	ADRA1A	adrenoceptor alpha 1A	0.193	0.000529663
211354_s_at	LEPROT///LEPR	leptin receptor overlapping transcript///leptin receptor	-1.267	0.000539511
226228_at	AQP4	aquaporin 4	-1.906	0.000944061
242186_x_at	ADGRL3	adhesion G protein-coupled receptor L3	-0.206	0.00100693
231067_s_at	AKAP12	A-kinase anchoring protein 12	-0.9	0.00111686
213914_s_at	SPTBN1	spectrin beta, non-erythrocytic 1	-0.205	0.00134586
205982_x_at	SFTPC	surfactant protein C	-2.294	0.00146555
214543_x_at	QKI	QKI, KH domain containing RNA binding	-0.407	0.00159221
211735_x_at	SFTPC	surfactant protein C	-2.222	0.00215278
1554962_a_at	FGFR4	fibroblast growth factor receptor 4	-0.157	0.00267301
1566722_a_at	SVEP1	sushi, von Willebrand factor type A, EGF and pentraxin domain containing 1	-0.135	0.0032434
228732_at	GUCY1A2	guanylate cyclase 1 soluble subunit alpha 2	-0.595	0.00368129
1555154_a_at	QKI	QKI, KH domain containing RNA binding	-0.442	0.00399025
214387_x_at	SFTPC	surfactant protein C	-2.101	0.00405509
209554_at	CD36	CD36 molecule	-0.113	0.00440555
242071_x_at	ITGA8	integrin subunit alpha 8	0.216	0.00444631
228731_at	GUCY1A2	guanylate cyclase 1 soluble subunit alpha 2	-0.909	0.00571479
1556787_s_at	PDE5A	phosphodiesterase 5A	-0.125	0.00578096
224543_at	SVEP1	sushi, von Willebrand factor type A, EGF and pentraxin domain containing 1	-0.211	0.00835603
236335_at	GUCY1A2	guanylate cyclase 1 soluble subunit alpha 2	-0.857	0.00860994
243243_at	GPC3	glypican 3	-0.107	0.0134276
236024_at	GPM6A	glycoprotein M6A	-0.144	0.0134586

## Sheet: Table S4-2
Table S4-2. Validation of the 27 common up-regulated DEGs in E-GEOD-30219 datasets.
*Bold font represents the 17 genes identified from PPI network.
ID	Gene.symbol*	Gene.title	log2(fold change)	Pvalue
238617_at	KIF26B	kinesin family member 26B	2.383	1.26765e-14
205941_s_at	COL10A1	collagen type X alpha 1 chain	3.183	5.97035e-13
217428_s_at	COL10A1	collagen type X alpha 1 chain	3.439	1.61436e-12
1552767_a_at	HS6ST2	heparan sulfate 6-O-sulfotransferase 2	3.405	1.8239e-10
230030_at	HS6ST2	heparan sulfate 6-O-sulfotransferase 2	3.428	2.2856e-10
230745_s_at	TOX3	TOX high mobility group box family member 3	0.403	4.13048e-09
204475_at	MMP1	matrix metallopeptidase 1	3.717	1.11173e-08
209641_s_at	ABCC3	ATP binding cassette subfamily C member 3	1.846	1.31522e-08
208161_s_at	ABCC3	ATP binding cassette subfamily C member 3	2.066	2.60016e-08
239528_at	PROM2	prominin 2	0.474	4.13048e-08
220002_at	KIF26B	kinesin family member 26B	0.672	4.40555e-08
230323_s_at	TMEM45B	transmembrane protein 45B	1.738	5.17607e-08
238567_at	SGPP2	sphingosine-1-phosphate phosphatase 2	1.787	5.86138e-08
204846_at	CP	ceruloplasmin (ferroxidase)	2.707	7.90679e-08
227253_at	CP	ceruloplasmin (ferroxidase)	2.573	9.72747e-08
1552766_at	HS6ST2	heparan sulfate 6-O-sulfotransferase 2	2.46	9.95405e-08
226226_at	TMEM45B	transmembrane protein 45B	1.465	1.50661e-07
1558034_s_at	CP	ceruloplasmin (ferroxidase)	2.627	2.75423e-07
206239_s_at	SPINK1	serine peptidase inhibitor, Kazal type 1	4.446	2.90402e-07
223779_at	AFAP1-AS1	AFAP1 antisense RNA 1	2.748	3.92645e-07
204641_at	NEK2	NIMA related kinase 2	2.114	5.16416e-07
218960_at	TMPRSS4	transmembrane protease, serine 4	2.132	6.51628e-07
1552797_s_at	PROM2	prominin 2	1.668	7.36207e-07
1558508_a_at	C1orf53	chromosome 1 open reading frame 53	1.184	8.91251e-07
226560_at	SGPP2	sphingosine-1-phosphate phosphatase 2	1.619	9.95405e-07
228143_at	CP	ceruloplasmin (ferroxidase)	2.111	2.86418e-06
230682_x_at	ABCC3	ATP binding cassette subfamily C member 3	0.975	4.38531e-06
1555164_at	KIF26B	kinesin family member 26B	0.237	5.10505e-06
223278_at	GJB2	gap junction protein beta 2	2.212	6.16595e-06
1558507_at	C1orf53	chromosome 1 open reading frame 53	0.852	1.21899e-05
232105_at	BLACAT1	bladder cancer associated transcript 1 (non-protein coding)	0.945	2.33884e-05
215108_x_at	TOX3	TOX high mobility group box family member 3	2.103	3.72392e-05
244780_at	SGPP2	sphingosine-1-phosphate phosphatase 2	1.471	4.05509e-05
214774_x_at	TOX3	TOX high mobility group box family member 3	2.132	7.09578e-05
242553_at	ABCC3	ATP binding cassette subfamily C member 3	0.447	0.000103276
216623_x_at	TOX3	TOX high mobility group box family member 3	2.1	0.000114025
206010_at	HABP2	hyaluronan binding protein 2	1.548	0.000134276
239217_x_at	ABCC3	ATP binding cassette subfamily C member 3	0.553	0.000144212
211080_s_at	NEK2	NIMA related kinase 2	1.192	0.000234423
1558216_at	AFAP1-AS1	AFAP1 antisense RNA 1	0.734	0.000277971
228347_at	SIX1	SIX homeobox 1	1.62	0.000447713
229868_s_at	GDF15	growth differentiation factor 15	0.309	0.000744732
205817_at	SIX1	SIX homeobox 1	1.024	0.00103753
209772_s_at	CD24	CD24 molecule	1.187	0.00110917
204653_at	TFAP2A	transcription factor AP-2 alpha	1.204	0.00314051
234647_at	PROM2	prominin 2	0.16	0.00335738
242913_at	CLIC6	chloride intracellular channel 6	1.054	0.00419759
209173_at	AGR2	anterior gradient 2, protein disulphide isomerase family member	1.038	0.00691831
208650_s_at	CD24	CD24 molecule	1.079	0.00753356
204259_at	MMP7	matrix metallopeptidase 7	1.127	0.0162555
