# Supplementary material for: Identification of significant genes as prognostic markers and potential tumor suppressors in lung adenocarcinoma via bioinformatical analysis
Source: BMC Cancer. 2021 May 26;21:616. doi: 10.1186/s12885-021-08308-3 (PMC8157630; doi:10.1186/s12885-021-08308-3)
Supplement: Supplementary file 5 — Additional file 5: Table S5. Validation of the 189 common DEGs in E-GEOD-19188 datasets. Table S5–1. Validation of the 162 common down-regulated DEGs in E-GEOD-19188 datasets. Table S5–2. Validation of the 27 common up-regulated DEGs in E-GEOD-19188 datasets. [file 12885_2021_8308_MOESM5_ESM.xlsx]

## Sheet: Table of Contents
	Table S5. Validation of the 189 common DEGs in E-GEOD-19188 datasets.
	Table S5-1. Validation of the 162 common down-regulated DEGs in E-GEOD-19188 datasets.
	Table S5-2. Validation of the 27 common up-regulated DEGs in E-GEOD-19188 datasets.

## Sheet: Table S5-1
Table S5-1. Validation of the 162 common down-regulated DEGs in E-GEOD-19188 datasets.
*Bold font represents the 17 genes identified from PPI network.
ID	Gene.symbol*	Gene.title	log2(fold change)	Pvalue
229641_at	CCBE1	collagen and calcium binding EGF domains 1	-2.714	6.59174e-13
230670_at	IGSF10	immunoglobulin superfamily member 10	-2.453	1.25603e-12
204931_at	TCF21	transcription factor 21	-3.177	1.94984e-12
207547_s_at	FAM107A	family with sequence similarity 107 member A	-3	2.54097e-12
209614_at	ADH1B	alcohol dehydrogenase 1B (class I), beta polypeptide	-2.767	2.71019e-12
209469_at	GPM6A	glycoprotein M6A	-3.526	4.75335e-12
209470_s_at	GPM6A	glycoprotein M6A	-3.859	5.24807e-12
226028_at	ROBO4	roundabout guidance receptor 4	-2.556	7.17794e-12
217046_s_at	AGER	advanced glycosylation end-product specific receptor	-3.13	7.97995e-12
1556579_s_at	IGSF10	immunoglobulin superfamily member 10	-2.953	8.59014e-12
206701_x_at	EDNRB	endothelin receptor type B	-3.063	1.23595e-11
204154_at	CDO1	cysteine dioxygenase type 1	-2.691	1.30017e-11
207302_at	SGCG	sarcoglycan gamma	-2.086	1.31522e-11
210081_at	AGER	advanced glycosylation end-product specific receptor	-4.227	1.4388e-11
215918_s_at	SPTBN1	spectrin beta, non-erythrocytic 1	-2.392	1.44877e-11
228434_at	BTNL9	butyrophilin like 9	-3.413	2.69153e-11
213247_at	SVEP1	sushi, von Willebrand factor type A, EGF and pentraxin domain containing 1	-1.901	3.02691e-11
203865_s_at	ADARB1	adenosine deaminase, RNA specific B1	-2.135	3.17687e-11
206167_s_at	ARHGAP6	Rho GTPase activating protein 6	-2.595	3.40408e-11
235108_at	KCNK3	potassium two pore domain channel subfamily K member 3	-2.372	4.62381e-11
206742_at	PIR-FIGF///FIGF	PIR-FIGF readthrough///c-fos induced growth factor	-3.676	5.21195e-11
213715_s_at	KANK3	KN motif and ankyrin repeat domains 3	-2.077	5.78096e-11
206953_s_at	ADGRL2	adhesion G protein-coupled receptor L2	-2.086	6.48634e-11
228540_at	QKI	QKI, KH domain containing RNA binding	-1.521	6.79204e-11
206068_s_at	ACADL	acyl-CoA dehydrogenase, long chain	-2.588	6.85488e-11
229529_at	TCF21	transcription factor 21	-2.421	7.34514e-11
205498_at	GHR	growth hormone receptor	-2.471	8.3946e-11
209793_at	GRIA1	glutamate ionotropic receptor AMPA type subunit 1	-2.227	1.10662e-10
231991_at	CCM2L	CCM2 like scaffolding protein	-1.883	1.4388e-10
243813_at	LINC00968	long intergenic non-protein coding RNA 968	-2.63	1.66725e-10
204273_at	EDNRB	endothelin receptor type B	-3.472	1.67494e-10
206030_at	ASPA	aspartoacylase	-1.915	1.83654e-10
206069_s_at	ACADL	acyl-CoA dehydrogenase, long chain	-2.58	1.92752e-10
242641_at	COL6A6	collagen type VI alpha 6 chain	-1.407	2.80543e-10
236088_at	NTNG1	netrin G1	-1.402	2.90402e-10
213103_at	STARD13	StAR related lipid transfer domain containing 13	-1.83	2.99226e-10
205952_at	KCNK3	potassium two pore domain channel subfamily K member 3	-3.022	3.52371e-10
230560_at	STXBP6	syntaxin binding protein 6	-3.809	3.69828e-10
229127_at	JAM2	junctional adhesion molecule 2	-2.558	4.38531e-10
205637_s_at	SH3GL3	SH3 domain containing GRB2 like 3, endophilin A3	-1.721	4.48745e-10
215454_x_at	SFTPC	surfactant protein C	-3.294	4.51856e-10
204271_s_at	EDNRB	endothelin receptor type B	-2.925	4.84172e-10
210299_s_at	FHL1	four and a half LIM domains 1	-3.504	5.12861e-10
201539_s_at	FHL1	four and a half LIM domains 1	-2.702	5.68853e-10
226625_at	TGFBR3	transforming growth factor beta receptor 3	-2.699	6.59174e-10
230132_at	PCAT19	prostate cancer associated transcript 19 (non-protein coding)	-2.088	7.70903e-10
229308_at	ANKRD29	ankyrin repeat domain 29	-2.808	8.01678e-10
204579_at	FGFR4	fibroblast growth factor receptor 4	-2.1	8.43335e-10
220244_at	LINC00312	long intergenic non-protein coding RNA 312	-2.577	8.64968e-10
219689_at	SEMA3G	semaphorin 3G	-2.47	9.2045e-10
209074_s_at	FAM107A	family with sequence similarity 107 member A	-3.465	9.86279e-10
235670_at	STX11	syntaxin 11	-2.703	9.86279e-10
214135_at	CLDN18	claudin 18	-3.435	1.02565e-09
204796_at	EML1	echinoderm microtubule associated protein like 1	-2.117	1.02802e-09
213438_at	NFASC	neurofascin	-1.709	1.03276e-09
220327_at	VGLL3	vestigial like family member 3	-2.475	1.14288e-09
204797_s_at	EML1	echinoderm microtubule associated protein like 1	-1.638	1.15611e-09
236029_at	FAT3	FAT atypical cadherin 3	-2.441	1.20504e-09
209904_at	TNNC1	troponin C1, slow skeletal and cardiac type	-3.117	1.2331e-09
219682_s_at	TBX3	T-box 3	-2.093	1.24738e-09
227929_at	LIN7A	lin-7 homolog A, crumbs cell polarity complex component	-1.941	1.25026e-09
236154_at	QKI	QKI, KH domain containing RNA binding	-1.827	1.3213e-09
219059_s_at	LYVE1	lymphatic vessel endothelial hyaluronan receptor 1	-2.401	1.35207e-09
212071_s_at	SPTBN1	spectrin beta, non-erythrocytic 1	-1.227	1.53815e-09
230867_at	COL6A6	collagen type VI alpha 6 chain	-2.734	1.96336e-09
228850_s_at	SLIT2	slit guidance ligand 2	-2.241	2.22844e-09
237390_at	ADRA1A	adrenoceptor alpha 1A	-1.592	2.50035e-09
228568_at	MYZAP	myocardial zonula adherens protein	-2.414	2.62422e-09
209897_s_at	SLIT2	slit guidance ligand 2	-2.347	2.69153e-09
235568_at	MCEMP1	mast cell expressed membrane protein 1	-3.756	2.73527e-09
220170_at	FHL5	four and a half LIM domains 5	-2.361	2.74157e-09
219761_at	CLEC1A	C-type lectin domain family 1 member A	-1.636	2.79898e-09
220037_s_at	LYVE1	lymphatic vessel endothelial hyaluronan receptor 1	-2.355	3.155e-09
228504_at	SCN7A	sodium voltage-gated channel alpha subunit 7	-3.093	3.27341e-09
212713_at	MFAP4	microfibrillar associated protein 4	-2.541	3.45939e-09
229839_at	SCARA5	scavenger receptor class A member 5	-2.834	4.12098e-09
227874_at	EMCN	endomucin	-2.962	4.31519e-09
204731_at	TGFBR3	transforming growth factor beta receptor 3	-2.579	4.66659e-09
204894_s_at	AOC3	amine oxidase, copper containing 3	-2.232	4.84172e-09
218723_s_at	RGCC	regulator of cell cycle	-2.053	4.87528e-09
209220_at	GPC3	glypican 3	-2.606	5.05825e-09
230469_at	RTKN2	rhotekin 2	-2.811	5.11682e-09
220027_s_at	RASIP1	Ras interacting protein 1	-1.773	5.2723e-09
214505_s_at	FHL1	four and a half LIM domains 1	-2.7	5.34564e-09
219597_s_at	DUOX1	dual oxidase 1	-2.183	5.54626e-09
219937_at	TRHDE	thyrotropin releasing hormone degrading enzyme	-1.642	5.83445e-09
205866_at	FCN3	ficolin 3	-3.394	5.97035e-09
206702_at	TEK	TEK receptor tyrosine kinase	-2.534	7.03072e-09
205846_at	PTPRB	protein tyrosine phosphatase, receptor type B	-2.165	7.21107e-09
205471_s_at	DACH1	dachshund family transcription factor 1	-2.289	7.36207e-09
213316_at	KIAA1462	KIAA1462	-2.162	7.90679e-09
219866_at	CLIC5	chloride intracellular channel 5	-2.933	7.97995e-09
242809_at	IL1RL1	interleukin 1 receptor like 1	-2.377	8.14704e-09
204642_at	S1PR1	sphingosine-1-phosphate receptor 1	-2.003	8.26038e-09
203980_at	FABP4	fatty acid binding protein 4	-4.233	8.47227e-09
242324_x_at	CCBE1	collagen and calcium binding EGF domains 1	-1.287	8.64968e-09
226492_at	SEMA6D	semaphorin 6D	-2.318	9.12011e-09
234996_at	CALCRL	calcitonin receptor like receptor	-2.206	9.37562e-09
202524_s_at	SPOCK2	sparc/osteonectin, cwcv and kazal-like domains proteoglycan (testican) 2	-1.956	9.63829e-09
204677_at	CDH5	cadherin 5	-2.38	9.66051e-09
205935_at	FOXF1	forkhead box F1	-2.154	9.7499e-09
219993_at	SOX17	SRY-box 17	-2.234	9.7949e-09
228268_at	FMO2	flavin containing monooxygenase 2	-3.015	9.90832e-09
1556037_s_at	HHIP	hedgehog interacting protein	-2.243	1.07895e-08
217628_at	CLIC5	chloride intracellular channel 5	-1.941	1.08893e-08
219213_at	JAM2	junctional adhesion molecule 2	-1.972	1.10917e-08
201540_at	FHL1	four and a half LIM domains 1	-2.825	1.35207e-08
210298_x_at	FHL1	four and a half LIM domains 1	-2.584	1.35831e-08
235228_at	CCDC85A	coiled-coil domain containing 85A	-2.09	1.37721e-08
213317_at	CLIC5	chloride intracellular channel 5	-3.319	1.38357e-08
226955_at	AFAP1L1	actin filament associated protein 1 like 1	-1.637	1.39959e-08
226950_at	ACVRL1	activin A receptor like type 1	-2.185	1.43549e-08
219436_s_at	EMCN	endomucin	-2.491	1.45546e-08
230250_at	PTPRB	protein tyrosine phosphatase, receptor type B	-2.587	1.52757e-08
243805_at	CCBE1	collagen and calcium binding EGF domains 1	-0.853	1.54882e-08
1557729_at	GRK5	G protein-coupled receptor kinase 5	-1.545	1.58125e-08
220994_s_at	STXBP6	syntaxin binding protein 6	-2.286	1.77011e-08
243481_at	RHOJ	ras homolog family member J	-1.744	1.78649e-08
209159_s_at	NDRG4	NDRG family member 4	-1.608	1.79061e-08
205326_at	RAMP3	receptor (G protein-coupled) activity modifying protein 3	-2.16	1.87499e-08
232578_at	CLDN18	claudin 18	-3.896	2.15278e-08
228915_at	DACH1	dachshund family transcription factor 1	-2.098	2.25944e-08
202759_s_at	PALM2-AKAP2///AKAP2	PALM2-AKAP2 readthrough///A-kinase anchoring protein 2	-2.095	2.43781e-08
229893_at	FRMD3	FERM domain containing 3	-1.435	2.55859e-08
217177_s_at	PTPRB	protein tyrosine phosphatase, receptor type B	-1.76	2.58226e-08
211626_x_at	ERG	ERG, ETS transcription factor	-1.07	2.58821e-08
227779_at	ECSCR	endothelial cell surface expressed chemotaxis and apoptosis regulator	-1.668	2.60016e-08
223775_at	HHIP	hedgehog interacting protein	-1.664	2.76058e-08
203435_s_at	MME	membrane metallo-endopeptidase	-2.086	3.0761e-08
228766_at	CD36	CD36 molecule	-3.472	3.1989e-08
238206_at	RXFP1	relaxin/insulin like family peptide receptor 1	-1.828	3.25837e-08
227197_at	ARHGEF26	Rho guanine nucleotide exchange factor 26	-2.282	3.31131e-08
201348_at	GPX3	glutathione peroxidase 3	-2.235	3.41193e-08
242332_at	FENDRR	FOXF1 adjacent non-coding developmental regulatory RNA	-1.362	3.4914e-08
231842_at	KIAA1462	KIAA1462	-1.46	3.70681e-08
231947_at	MYCT1	myc target 1	-1.745	3.8815e-08
211726_s_at	FMO2	flavin containing monooxygenase 2	-2.71	3.98107e-08
236335_at	GUCY1A2	guanylate cyclase 1 soluble subunit alpha 2	-2.202	4.0738e-08
231841_s_at	KIAA1462	KIAA1462	-1.888	4.2658e-08
200878_at	EPAS1	endothelial PAS domain protein 1	-1.738	4.35512e-08
242009_at	SLC6A4	solute carrier family 6 member 4	-4.115	4.53942e-08
225079_at	EMP2	epithelial membrane protein 2	-2.28	4.54988e-08
228193_s_at	RGCC	regulator of cell cycle	-1.363	4.61318e-08
229985_at	BTNL9	butyrophilin like 9	-2.529	4.75335e-08
219230_at	TMEM100	transmembrane protein 100	-3.596	4.87528e-08
235489_at	RHOJ	ras homolog family member J	-2.254	4.88652e-08
204975_at	EMP2	epithelial membrane protein 2	-2.323	5.15229e-08
213541_s_at	ERG	ERG, ETS transcription factor	-2.116	5.188e-08
212097_at	CAV1	caveolin 1	-2.485	5.71479e-08
222121_at	ARHGEF26	Rho guanine nucleotide exchange factor 26	-1.41	6.223e-08
205609_at	ANGPT1	angiopoietin 1	-2.115	6.53131e-08
204396_s_at	GRK5	G protein-coupled receptor kinase 5	-1.679	6.99842e-08
208981_at	PECAM1	platelet and endothelial cell adhesion molecule 1	-1.392	7.14496e-08
238332_at	ANKRD29	ankyrin repeat domain 29	-2.197	7.36207e-08
222885_at	EMCN	endomucin	-2.267	7.60326e-08
228127_at	KCNK3	potassium two pore domain channel subfamily K member 3	-1.064	7.60326e-08
226462_at	STXBP6	syntaxin binding protein 6	-1.838	7.7983e-08
208982_at	PECAM1	platelet and endothelial cell adhesion molecule 1	-1.609	7.81628e-08
244455_at	KCNT2	potassium sodium-activated channel subfamily T member 2	-2	7.85236e-08
203065_s_at	CAV1	caveolin 1	-2.752	7.92501e-08
222717_at	SDPR	serum deprivation response	-2.799	8.41395e-08
205792_at	WISP2	WNT1 inducible signaling pathway protein 2	-1.884	8.47227e-08
227006_at	PPP1R14A	protein phosphatase 1 regulatory inhibitor subunit 14A	-2.093	8.8308e-08
235849_at	SCARA5	scavenger receptor class A member 5	-1.821	9.03649e-08
228807_at	ASPA	aspartoacylase	-0.79	1.11173e-07
226694_at	PALM2-AKAP2///AKAP2	PALM2-AKAP2 readthrough///A-kinase anchoring protein 2	-1.565	1.13763e-07
239942_at	GNG11	G protein subunit gamma 11	-2.029	1.21619e-07
211735_x_at	SFTPC	surfactant protein C	-3.052	1.3213e-07
218711_s_at	SDPR	serum deprivation response	-2.657	1.34276e-07
1552509_a_at	CD300LG	CD300 molecule like family member g	-1.975	1.37088e-07
226673_at	SH2D3C	SH2 domain containing 3C	-1.457	1.39316e-07
205982_x_at	SFTPC	surfactant protein C	-3.047	1.39959e-07
237466_s_at	HHIP	hedgehog interacting protein	-1.916	1.41579e-07
206481_s_at	LDB2	LIM domain binding 2	-2.327	1.50661e-07
230135_at	HHIP	hedgehog interacting protein	-2.629	1.51356e-07
213169_at	SEMA5A	semaphorin 5A	-1.777	1.59221e-07
200671_s_at	SPTBN1	spectrin beta, non-erythrocytic 1	-1.546	1.59956e-07
228339_at	ECSCR	endothelial cell surface expressed chemotaxis and apoptosis regulator	-1.765	1.65577e-07
228731_at	GUCY1A2	guanylate cyclase 1 soluble subunit alpha 2	-2.1	1.69044e-07
221841_s_at	KLF4	Kruppel like factor 4	-2.105	1.74181e-07
225544_at	TBX3	T-box 3	-1.344	1.87499e-07
212822_at	HEG1	heart development protein with EGF like domains 1	-1.392	1.90985e-07
208195_at	TTN	titin	-1.557	1.94089e-07
225078_at	EMP2	epithelial membrane protein 2	-2.412	1.96789e-07
207526_s_at	IL1RL1	interleukin 1 receptor like 1	-3.323	2.13796e-07
235591_at	SSTR1	somatostatin receptor 1	-1.832	2.2182e-07
224013_s_at	SOX7	SRY-box 7	-2.528	2.22844e-07
227923_at	SHANK3	SH3 and multiple ankyrin repeat domains 3	-1.579	2.24905e-07
220266_s_at	KLF4	Kruppel like factor 4	-2.345	2.30675e-07
221133_s_at	CLDN18	claudin 18	-2.944	2.45471e-07
1557094_at	LOC100996760	uncharacterized LOC100996760	-1.609	2.60016e-07
214091_s_at	GPX3	glutathione peroxidase 3	-2.384	2.63027e-07
1558397_at	PECAM1	platelet and endothelial cell adhesion molecule 1	-1.776	2.69774e-07
209612_s_at	ADH1B	alcohol dehydrogenase 1B (class I), beta polypeptide	-3.631	2.93089e-07
1552667_a_at	SH2D3C	SH2 domain containing 3C	-1.551	3.09742e-07
235044_at	CYYR1	cysteine and tyrosine rich 1	-1.623	3.19154e-07
234066_at	IL1RL1	interleukin 1 receptor like 1	-1.683	3.34965e-07
242342_at	GUCY1A2	guanylate cyclase 1 soluble subunit alpha 2	-1.377	3.64754e-07
235666_at	ITGA8	integrin subunit alpha 8	-2.312	3.80189e-07
214387_x_at	SFTPC	surfactant protein C	-2.837	3.97192e-07
210838_s_at	ACVRL1	activin A receptor like type 1	-1.481	4.09261e-07
203074_at	ANXA8L1///ANXA8	annexin A8-like 1///annexin A8	-1.994	4.14954e-07
1552318_at	GIMAP1	GTPase, IMAP family member 1	-1.458	4.27563e-07
221132_at	CLDN18	claudin 18	-2.578	4.28549e-07
209613_s_at	ADH1B	alcohol dehydrogenase 1B (class I), beta polypeptide	-3.472	4.70977e-07
205608_s_at	ANGPT1	angiopoietin 1	-2.091	4.90908e-07
213069_at	HEG1	heart development protein with EGF like domains 1	-1.529	4.97737e-07
240306_at	LINC00312	long intergenic non-protein coding RNA 312	-1.167	5.188e-07
227463_at	ACE	angiotensin I converting enzyme	-1.562	5.19996e-07
227780_s_at	ECSCR	endothelial cell surface expressed chemotaxis and apoptosis regulator	-1.73	5.52077e-07
223395_at	ABI3BP	ABI family member 3 binding protein	-2.105	5.5847e-07
206488_s_at	CD36	CD36 molecule	-2.684	5.64937e-07
207519_at	SLC6A4	solute carrier family 6 member 4	-3.057	5.83445e-07
230130_at	SLIT2	slit guidance ligand 2	-2.377	6.59174e-07
242220_at	SPTBN1	spectrin beta, non-erythrocytic 1	-0.598	6.77642e-07
209555_s_at	CD36	CD36 molecule	-2.658	6.82339e-07
230943_at	SOX17	SRY-box 17	-1.919	7.04693e-07
204468_s_at	TIE1	tyrosine kinase with immunoglobulin like and EGF like domains 1	-2.061	7.32825e-07
205019_s_at	VIPR1	vasoactive intestinal peptide receptor 1	-2.34	8.07235e-07
238906_s_at	RHOJ	ras homolog family member J	-1.327	8.10961e-07
213228_at	PDE8B	phosphodiesterase 8B	-1.327	8.18465e-07
231925_at	P2RY1	purinergic receptor P2Y1	-1.782	8.20352e-07
210815_s_at	CALCRL	calcitonin receptor like receptor	-2.087	8.37529e-07
206331_at	CALCRL	calcitonin receptor like receptor	-1.827	8.6896e-07
238905_at	RHOJ	ras homolog family member J	-1.257	9.81748e-07
205405_at	SEMA5A	semaphorin 5A	-1.343	1.02565e-06
236583_at	GIMAP1	GTPase, IMAP family member 1	-1.599	1.02565e-06
202760_s_at	PALM2-AKAP2///AKAP2	PALM2-AKAP2 readthrough///A-kinase anchoring protein 2	-1.63	1.2388e-06
202112_at	VWF	von Willebrand factor	-2.053	1.31522e-06
230992_at	BTNL9	butyrophilin like 9	-0.565	1.52405e-06
228698_at	SOX7	SRY-box 7	-2.768	1.53462e-06
235306_at	GIMAP8	GTPase, IMAP family member 8	-2.012	1.58125e-06
1558964_at	FAT3	FAT atypical cadherin 3	-0.94	1.59221e-06
228665_at	CYYR1	cysteine and tyrosine rich 1	-1.669	1.59221e-06
236927_at	SVEP1	sushi, von Willebrand factor type A, EGF and pentraxin domain containing 1	-0.621	1.64437e-06
210190_at	STX11	syntaxin 11	-1.628	1.69434e-06
214146_s_at	PPBP	pro-platelet basic protein	-3.053	1.7338e-06
236264_at	ADGRL3	adhesion G protein-coupled receptor L3	-1.122	1.77011e-06
227088_at	PDE5A	phosphodiesterase 5A	-1.84	1.93642e-06
208983_s_at	PECAM1	platelet and endothelial cell adhesion molecule 1	-1.659	2.16272e-06
227529_s_at	AKAP12	A-kinase anchoring protein 12	-2.169	2.18273e-06
214856_at	SPTBN1	spectrin beta, non-erythrocytic 1	-0.551	2.18776e-06
226304_at	HSPB6	heat shock protein family B (small) member 6	-1.433	2.28034e-06
222079_at	ERG	ERG, ETS transcription factor	-0.644	2.46604e-06
202878_s_at	CD93	CD93 molecule	-1.931	2.69774e-06
209867_s_at	ADGRL3	adhesion G protein-coupled receptor L3	-1.044	2.8774e-06
217232_x_at	HBB	hemoglobin subunit beta	-2.575	2.98538e-06
242186_x_at	ADGRL3	adhesion G protein-coupled receptor L3	-0.442	3.11889e-06
229427_at	SEMA5A	semaphorin 5A	-1.328	3.14775e-06
205856_at	SLC14A1	solute carrier family 14 member 1 (Kidd blood group)	-1.784	3.42768e-06
1554789_a_at	PDE8B	phosphodiesterase 8B	-1.063	4.23643e-06
211699_x_at	HBA2///HBA1	hemoglobin subunit alpha 2///hemoglobin subunit alpha 1	-2.78	4.50817e-06
219552_at	SVEP1	sushi, von Willebrand factor type A, EGF and pentraxin domain containing 1	-0.5	4.54988e-06
214265_at	ITGA8	integrin subunit alpha 8	-1.9	4.85289e-06
211696_x_at	HBB	hemoglobin subunit beta	-2.435	5.08159e-06
225207_at	PDK4	pyruvate dehydrogenase kinase 4	-2.002	5.16416e-06
202877_s_at	CD93	CD93 molecule	-1.567	5.54626e-06
211745_x_at	HBA2///HBA1	hemoglobin subunit alpha 2///hemoglobin subunit alpha 1	-2.515	5.5847e-06
209458_x_at	HBA2///HBA1	hemoglobin subunit alpha 2///hemoglobin subunit alpha 1	-2.651	5.68853e-06
209116_x_at	HBB	hemoglobin subunit beta	-2.584	6.223e-06
210068_s_at	AQP4	aquaporin 4	-2.161	6.28058e-06
241811_x_at	SLC6A4	solute carrier family 6 member 4	-2.769	6.76083e-06
204018_x_at	HBA2///HBA1	hemoglobin subunit alpha 2///hemoglobin subunit alpha 1	-2.571	6.82339e-06
226342_at	SPTBN1	spectrin beta, non-erythrocytic 1	-1.028	7.31139e-06
217414_x_at	HBA2///HBA1	hemoglobin subunit alpha 2///hemoglobin subunit alpha 1	-2.531	7.60326e-06
211237_s_at	FGFR4	fibroblast growth factor receptor 4	-0.97	8.18465e-06
241926_s_at	ERG	ERG, ETS transcription factor	-1.17	8.31764e-06
38691_s_at	SFTPC	surfactant protein C	-1.883	8.35603e-06
214541_s_at	QKI	QKI, KH domain containing RNA binding	-0.488	8.47227e-06
239345_at	SLC19A3	solute carrier family 19 member 3	-0.795	8.72971e-06
230645_at	FRMD3	FERM domain containing 3	-1.54	9.31108e-06
229576_s_at	TBX3	T-box 3	-0.76	9.4189e-06
233882_s_at	SEMA6D	semaphorin 6D	-0.945	1.07399e-05
215800_at	DUOX1	dual oxidase 1	-0.969	1.1508e-05
200672_x_at	SPTBN1	spectrin beta, non-erythrocytic 1	-1.395	1.16681e-05
220758_s_at	ROBO4	roundabout guidance receptor 4	-0.666	1.19124e-05
210066_s_at	AQP4	aquaporin 4	-1.711	1.24165e-05
243917_at	CLIC5	chloride intracellular channel 5	-0.686	1.27644e-05
1555191_a_at	FHL5	four and a half LIM domains 5	-1.412	1.3213e-05
209866_s_at	ADGRL3	adhesion G protein-coupled receptor L3	-1.187	1.39959e-05
236401_at	GIMAP1	GTPase, IMAP family member 1	-1.131	1.41579e-05
223449_at	SEMA6A	semaphorin 6A	-1.611	1.50314e-05
226228_at	AQP4	aquaporin 4	-2.402	1.87932e-05
203434_s_at	MME	membrane metallo-endopeptidase	-1.956	1.96336e-05
214414_x_at	HBA2///HBA1	hemoglobin subunit alpha 2///hemoglobin subunit alpha 1	-2.21	1.98609e-05
207069_s_at	SMAD6	SMAD family member 6	-1.789	2.36048e-05
231804_at	RXFP1	relaxin/insulin like family peptide receptor 1	-1.265	2.42103e-05
212636_at	QKI	QKI, KH domain containing RNA binding	-1.536	2.69774e-05
235978_at	FABP4	fatty acid binding protein 4	-1.236	2.79254e-05
210906_x_at	AQP4	aquaporin 4	-1.711	2.93089e-05
205472_s_at	DACH1	dachshund family transcription factor 1	-1.386	2.95801e-05
220646_s_at	KLRF1	killer cell lectin like receptor F1	-1.381	3.16957e-05
228732_at	GUCY1A2	guanylate cyclase 1 soluble subunit alpha 2	-0.819	3.81066e-05
229151_at	SLC14A1	solute carrier family 14 member 1 (Kidd blood group)	-1.614	4.12098e-05
220471_s_at	MYCT1	myc target 1	-0.591	4.43609e-05
202523_s_at	SPOCK2	sparc/osteonectin, cwcv and kazal-like domains proteoglycan (testican) 2	-0.694	5.06991e-05
225660_at	SEMA6A	semaphorin 6A	-1.922	5.188e-05
227530_at	AKAP12	A-kinase anchoring protein 12	-1.573	5.4325e-05
233903_s_at	ARHGEF26	Rho guanine nucleotide exchange factor 26	-1.177	6.03949e-05
204115_at	GNG11	G protein subunit gamma 11	-1.598	6.71429e-05
210067_at	AQP4	aquaporin 4	-1.73	7.36207e-05
205978_at	KL	klotho	-1.521	7.4131e-05
209894_at	LEPROT///LEPR	leptin receptor overlapping transcript///leptin receptor	-2.108	7.94328e-05
207864_at	SCN7A	sodium voltage-gated channel alpha subunit 7	-0.808	8.16582e-05
1555233_at	RHOJ	ras homolog family member J	-1.304	8.45279e-05
238500_at	EMP2	epithelial membrane protein 2	-0.723	0.000100231
210517_s_at	AKAP12	A-kinase anchoring protein 12	-1.497	0.000106905
241652_x_at	LIN7A	lin-7 homolog A, crumbs cell polarity complex component	-0.196	0.000153462
212262_at	QKI	QKI, KH domain containing RNA binding	-0.843	0.000158855
205495_s_at	GNLY	granulysin	-1.4	0.000165196
239092_at	ITGA8	integrin subunit alpha 8	-0.637	0.000221309
1555154_a_at	QKI	QKI, KH domain containing RNA binding	-0.716	0.000226464
233801_s_at	SEMA6D	semaphorin 6D	-0.353	0.000265461
212263_at	QKI	QKI, KH domain containing RNA binding	-0.582	0.000268534
227399_at	VGLL3	vestigial like family member 3	-1.322	0.000288403
215028_at	SEMA6A	semaphorin 6A	-1.629	0.000293089
242047_at	RTKN2	rhotekin 2	-0.323	0.0003155
214543_x_at	QKI	QKI, KH domain containing RNA binding	-0.553	0.000321366
240027_at	LIN7A	lin-7 homolog A, crumbs cell polarity complex component	-0.183	0.000368129
37145_at	GNLY	granulysin	-1.38	0.000386367
204395_s_at	GRK5	G protein-coupled receptor kinase 5	-0.921	0.000397192
1556997_a_at	LEPROT///LEPR	leptin receptor overlapping transcript///leptin receptor	-0.248	0.000399025
227719_at	SMAD9	SMAD family member 9	-1.618	0.000450817
231067_s_at	AKAP12	A-kinase anchoring protein 12	-1.837	0.000506991
232378_at	SLC5A9	solute carrier family 5 member 9	-0.876	0.000542001
1552715_a_at	RXFP1	relaxin/insulin like family peptide receptor 1	-0.84	0.000732825
1569850_at	ADGRL2	adhesion G protein-coupled receptor L2	-0.242	0.000737904
1560105_at	PTPRB	protein tyrosine phosphatase, receptor type B	-0.33	0.000781628
1552315_at	GIMAP1	GTPase, IMAP family member 1	-0.707	0.000843335
1562981_at	HBB	hemoglobin subunit beta	0.292	0.000864968
239827_at	RGCC	regulator of cell cycle	-0.694	0.000959401
228546_at	DPP6	dipeptidyl peptidase like 6	-0.582	0.00106905
230665_at	GUCY1A2	guanylate cyclase 1 soluble subunit alpha 2	-0.484	0.00107399
205960_at	PDK4	pyruvate dehydrogenase kinase 4	-1.413	0.00111429
234103_at	KCNT2	potassium sodium-activated channel subfamily T member 2	-1.006	0.00127057
1556786_at	PDE5A	phosphodiesterase 5A	-0.181	0.00134896
1553129_at	SVEP1	sushi, von Willebrand factor type A, EGF and pentraxin domain containing 1	-0.435	0.00153462
209749_s_at	ACE	angiotensin I converting enzyme	-0.53	0.00170216
1552316_a_at	GIMAP1	GTPase, IMAP family member 1	-0.898	0.00172584
234329_at	CLIC5	chloride intracellular channel 5	0.178	0.00177828
235131_at	RHOJ	ras homolog family member J	-0.677	0.00177828
229698_at	SHANK3	SH3 and multiple ankyrin repeat domains 3	-0.246	0.00186638
242197_x_at	CD36	CD36 molecule	-0.805	0.00199986
207455_at	P2RY1	purinergic receptor P2Y1	-0.318	0.00204644
206440_at	LIN7A	lin-7 homolog A, crumbs cell polarity complex component	-0.255	0.00215278
220574_at	SEMA6D	semaphorin 6D	-0.462	0.00239883
211355_x_at	LEPROT///LEPR	leptin receptor overlapping transcript///leptin receptor	-1.154	0.0028774
220736_at	SLC19A3	solute carrier family 19 member 3	-0.462	0.0040738
1555234_a_at	RHOJ	ras homolog family member J	-0.521	0.00408319
226322_at	TMTC1	transmembrane and tetratricopeptide repeat containing 1	-1.266	0.0041783
1555656_at	CD300LG	CD300 molecule like family member g	0.279	0.00418794
240646_at	GIMAP8	GTPase, IMAP family member 8	-0.297	0.00485289
211356_x_at	LEPROT///LEPR	leptin receptor overlapping transcript///leptin receptor	-1.204	0.0057544
209554_at	CD36	CD36 molecule	-0.164	0.00580764
1552939_at	ANGPT1	angiopoietin 1	-0.111	0.00829851
226931_at	TMTC1	transmembrane and tetratricopeptide repeat containing 1	-1.136	0.0097499

## Sheet: Table S5-2
Table S5-2. Validation of the 27 common up-regulated DEGs in E-GEOD-19188 datasets.
*Bold font represents the 17 genes identified from PPI network.
ID	Gene.symbol*	Gene.title	log2(fold change)	Pvalue
223278_at	GJB2	gap junction protein beta 2	3.076	2.89734e-09
204641_at	NEK2	NIMA related kinase 2	2.584	8.27942e-08
209173_at	AGR2	anterior gradient 2, protein disulphide isomerase family member	2.164	2.24388e-07
238617_at	KIF26B	kinesin family member 26B	2.364	3.55631e-07
218960_at	TMPRSS4	transmembrane protease, serine 4	2.773	7.78037e-07
217428_s_at	COL10A1	collagen type X alpha 1 chain	2.929	6.45654e-06
220002_at	KIF26B	kinesin family member 26B	0.749	9.88553e-06
205941_s_at	COL10A1	collagen type X alpha 1 chain	2.347	1.32434e-05
228969_at	AGR2	anterior gradient 2, protein disulphide isomerase family member	1.709	1.56675e-05
230323_s_at	TMEM45B	transmembrane protein 45B	1.607	2.12814e-05
208650_s_at	CD24	CD24 molecule	1.829	2.18776e-05
1558034_s_at	CP	ceruloplasmin (ferroxidase)	2.546	2.25944e-05
226226_at	TMEM45B	transmembrane protein 45B	1.328	2.85102e-05
206239_s_at	SPINK1	serine peptidase inhibitor, Kazal type 1	3.717	3.14051e-05
1552797_s_at	PROM2	prominin 2	1.854	5.74116e-05
208651_x_at	CD24	CD24 molecule	1.341	0.000103276
209772_s_at	CD24	CD24 molecule	1.411	0.000127057
204653_at	TFAP2A	transcription factor AP-2 alpha	1.796	0.000127057
223779_at	AFAP1-AS1	AFAP1 antisense RNA 1	1.884	0.000137088
209771_x_at	CD24	CD24 molecule	1.287	0.000145881
216623_x_at	TOX3	TOX high mobility group box family member 3	2.402	0.000153109
215108_x_at	TOX3	TOX high mobility group box family member 3	2.208	0.00016788
266_s_at	CD24	CD24 molecule	1.381	0.000174985
1552767_a_at	HS6ST2	heparan sulfate 6-O-sulfotransferase 2	2.773	0.000200447
242913_at	CLIC6	chloride intracellular channel 6	0.886	0.000205589
216379_x_at	CD24	CD24 molecule	1.306	0.000215774
214774_x_at	TOX3	TOX high mobility group box family member 3	2.402	0.000217771
230030_at	HS6ST2	heparan sulfate 6-O-sulfotransferase 2	2.508	0.00026485
232105_at	BLACAT1	bladder cancer associated transcript 1 (non-protein coding)	1.046	0.000321366
204259_at	MMP7	matrix metallopeptidase 7	1.495	0.000404576
227253_at	CP	ceruloplasmin (ferroxidase)	2.202	0.000494311
204846_at	CP	ceruloplasmin (ferroxidase)	2.162	0.000501187
230682_x_at	ABCC3	ATP binding cassette subfamily C member 3	0.908	0.000984011
208161_s_at	ABCC3	ATP binding cassette subfamily C member 3	1.329	0.00121899
242553_at	ABCC3	ATP binding cassette subfamily C member 3	0.361	0.00140281
1558216_at	AFAP1-AS1	AFAP1 antisense RNA 1	0.854	0.00155239
1562378_s_at	PROM2	prominin 2	0.348	0.00171396
205817_at	SIX1	SIX homeobox 1	1.115	0.00214783
228347_at	SIX1	SIX homeobox 1	1.917	0.00226464
228143_at	CP	ceruloplasmin (ferroxidase)	1.759	0.00234963
209641_s_at	ABCC3	ATP binding cassette subfamily C member 3	1.089	0.00246037
205576_at	SERPIND1	serpin family D member 1	-1.524	0.00297852
204475_at	MMP1	matrix metallopeptidase 1	2.408	0.00421697
1558508_a_at	C1orf53	chromosome 1 open reading frame 53	0.848	0.00467735
239528_at	PROM2	prominin 2	0.391	0.00477529
211080_s_at	NEK2	NIMA related kinase 2	0.548	0.00505825
1552261_at	WFDC2	WAP four-disulfide core domain 2	0.528	0.00590201
203892_at	WFDC2	WAP four-disulfide core domain 2	1.019	0.0074131
1558507_at	C1orf53	chromosome 1 open reading frame 53	0.351	0.00774462
204654_s_at	TFAP2A	transcription factor AP-2 alpha	0.373	0.00855067
234647_at	PROM2	prominin 2	0.239	0.0097949
